# Supplementary material for: Methyl 3-[(1,1-dioxo-1λ6,2-benzothiazol-3-yl)amino]-5-nitrothiophene-2-carboxyl­ate
Source: Acta Crystallogr Sect E Struct Rep Online. 2012 Sep 19;68(Pt 10):o2951–2. doi: 10.1107/S1600536812038378 (PMC3470323; doi:10.1107/S1600536812038378)
Supplement: Supplementary file 1 [file e-68-o2951-sup1.cif]

##############################################################################
#                                                                            #
# This CIF contains the data in a paper accepted for publication in          #
# Acta Crystallographica Section E. It conforms to the requirements of       #
# Notes for Authors for Acta Crystallographica Section E, and has been       #
# peer reviewed under the auspices of the IUCr Commission on Journals.       #
#                                                                            #
# Full details of the Crystallographic Information File format               #
# are given in the paper "The Crystallographic Information File (CIF):       #
# a New Standard Archive File for Crystallography" by S. R. Hall, F. H.      #
# Allen and I. D. Brown [Acta Cryst. (1991), A47, 655-685].                  #
#                                                                            #
# The current version of the core CIF dictionary is obtainable from          #
# ftp://ftp.iucr.org/pub/cif_core.dic.                                       #
#                                                                            #
# Software is freely available for graphical display of the structure(s)     #
# in this CIF. For information consult the CIF software page                 #
# http://www.iucr.org/resources/cif/software.                                #
#                                                                            #
# This file may be used for bona fide research purposes within the           #
# scientific community so long as proper attribution is given to the journal # 
# article from which it was obtained.                                        #
#                                                                            #
##############################################################################
data_global
_audit_creation_method     'WinGX routine CIF_UPDATE'
_audit_conform_dict_name     cif_core.dic
_audit_conform_dict_version     2.2
_journal_date_recd_electronic     2012-06-11
_journal_date_accepted     2012-09-07
_journal_name_full     'Acta Crystallographica, Section E'
_journal_year     2012
_journal_volume     68
_journal_issue     10
_journal_page_first     o2951
_journal_page_last     o2952
_journal_paper_category     QO
_journal_paper_doi     10.1107/S1600536812038378
_journal_coeditor_code     GK2503
_publ_contact_author_name     'Rode, Haridas B.'
_publ_contact_author_address
;Council of Scientific and Industrial Research (CSIR) Head Quarter,
Anusandhan Bhavan,
2 Rafi Marg,
Delhi-110001, India
;
_publ_contact_author_email     haridas.rode@csir.res.in
_publ_contact_author_fax     '+91 11 23716372'
_publ_contact_author_phone     '+91 11 23716372'
_publ_section_title
;\
Methyl 3-[(1,1-dioxo-1\l^6^,2-benzothiazol-3-yl)amino]-5-nitrothiophene-2-\
carboxylate
;
loop_
    _publ_author_name
    _publ_author_address
    'Rode, Haridas B.'
;
Department of Pharmaceutical/Medicinal Chemistry,
Institute of Pharmacy, Ernst-Moritz-Arndt-University,
Friedrich-Ludwig-Jahn-Str. 17, Greifswald,
D-17489, Germany
Council Scientific and Industrial Research (CSIR) Head Quarter,
Anusandhan Bhavan,
2 Rafi Marg, Delhi-110001, India
;
    'Chojnacki, Jaros\/law'
;
Chemical Faculty,
Gda\'nsk University of Technology,
G. Narutowicza 11/12,
PL-80233 Gda\'nsk, Poland
;
    'Otto, Hans-Hartwig'
;
Department of Pharmaceutical/Medicinal Chemistry,
Institute of Pharmacy, Ernst-Moritz-Arndt-University,
Friedrich-Ludwig-Jahn-Str. 17, Greifswald,
D-17489, Germany
;
data_I
_chemical_name_systematic
;
Methyl 3-[(1,1-dioxo-1\l^6^,2-benzothiazol-3-yl)amino]-5-nitrothiophene-2-
carboxylate
;
_chemical_formula_moiety     'C13 H9 N3 O6 S2'
_chemical_formula_sum     'C13 H9 N3 O6 S2'
_chemical_formula_weight     367.35
_chemical_melting_point_gt     558
_chemical_melting_point_lt     560
_symmetry_cell_setting     triclinic
_symmetry_space_group_name_H-M     'P -1'
_symmetry_space_group_name_Hall     '-P 1'
loop_
    _symmetry_equiv_pos_as_xyz
    'x, y, z'
    '-x, -y, -z'
_cell_length_a     8.4462(7)
_cell_length_b     12.5495(11)
_cell_length_c     15.2557(14)
_cell_angle_alpha     100.754(7)
_cell_angle_beta     96.956(7)
_cell_angle_gamma     105.287(7)
_cell_volume     1507.5(2)
_cell_formula_units_Z     4
_cell_measurement_reflns_used     4406
_cell_measurement_theta_min     2
_cell_measurement_theta_max     30
_cell_measurement_temperature     293(2)
_exptl_crystal_description     plate
_exptl_crystal_colour     'light yellow'
_exptl_crystal_size_max     0.44
_exptl_crystal_size_mid     0.29
_exptl_crystal_size_min     0.12
_exptl_crystal_density_diffrn     1.619
_exptl_crystal_density_method     'not measured'
_exptl_crystal_F_000     752
_exptl_absorpt_coefficient_mu     0.391
_exptl_absorpt_correction_type     none
_exptl_absorpt_process_details     ?
_exptl_special_details
;
Column chromatography (CC) was performed by using Merck silica gel 60, Nr. 7734.
Melting points (M.p.) were determined by MEL-TEMP (Mel-Temp laboratories Inc,
USA) melting point apparatus and
are uncorrected. Analytical TLC was performed on
Merck TLC plates (Aluminium plates coated with silica gel 60 F254, No. 5554).
Visualization of spots was carried out by using ultraviolet illumination (\l =
254 nm) and analytical data are reported as "ratio of front"-values (R~f~
-value). Infrared spectra were obtained by using an IR spectrophotometer,
Perkin-Elmer 1600 series FTIR. Absorption is reported in relation to
wavenumber (\=\n). ^1^H NMR spectra were measured with a Bruker DPX 200 (200
MHz) spectrometer, and ^13^C NMR spectra were measured with a Bruker DPX 200
(50 MHz), both at 25\% C with tetramethylsilane (TMS) as an internal standard.
Chemical shifts are reported as parts per million (p.p.m., \d units). Coupling
constants are reported in Hz. The spectra were analysed by MESTREC NMR
software. The following abbreviations were used -s: singlet, bs: broad
singlet, d: doublet, m: multiplet. Analytical purity was assessed at 30\% C by
RP-HPLC using LaChrom apparatus series 7000, Merck Hitachi (Pump: L-7100,
Diode-Array-Detector L-7450, Auto sampler L-7200, thermostat column L-7350,
Solvent degasser L-7612, Interface D-7000). Column used was LiChrospher
250--4, RP-18, 5 \mm. The measurement was carried out at \l max 220 nm unless
otherwise stated. All solvents were used without further purification.
3-Aminothiophene-2-carboxylic acid methyl ester was purchased from Aldrich.
PPE (EC 3.4.21.36, \\simeq200 U/mg) and HLE (EC 3.4.21.37, \\simeq34 U/mg)
were purchased from Serva. Suc-(Ala)~3~-pNA, and N-methoxysuccinyl-(Ala)2
--Pro-Val-pNA were obtained from Bachem. compound <b>2</b> IR: \=\n = 3446
(NH), 3090, 2990, 2944 (CH), 1683 (ester with intramolecular hydrogen bonds),
1616 (C=N), 1320, 1161 (SO~2~); ^1^H NMR [D~6~]DMSO: \d = 11.07 (bs, 1H, NH),
8.19--8.10, 8.04--7.90 (2 m, 4H, ar), 8.09 (d, J = 5.40 Hz, 1H,
5'-Hthiophene), 7.85 (d, J = 5.40 Hz, 1H, 4'-Hthiophene), 3.89 (s, 3H, OMe);
^13^C NMR [D~6~]DMSO: \d = 162.84, 156.30, 140.94, 140.83, 134.18, 133.72,
133.08, 127.12, 124.15, 122.63, 121.81, 116.71, 52.46; HPLC: k' = 4.57, t~0~
= 1.85 (RP-18, ACN/ H~2~O 1:1). compound <b>3</b>
 IR: \=\n = 2958 (CH), 1707 (C=O),
1610 (C=N), 1344, 1174 (SO~2~); ^1^H NMR [D~6~]DMSO: \d = 11.20 (bs, 1H, NH),
8.55 (s, 1H, 4'-Hthiophene), 8.28--8.19, 8.18--8.10, 8.01--7.92 (3 m, 4H, ar),
3.93 (s, 3H, OMe); ^13^C NMR [D~6~]DMSO: \d = 160.98, 157.37, 152.00, 141.04,
137.58, 134.42, 133.79, 126.72, 125.50, 123.50, 123.11, 121.89, 53.37; HPLC:
k' = 4.60, t~0~ = 1.77 (RP-18, ACN/ H~2~O 1:1).
;
_diffrn_ambient_temperature     293(2)
_diffrn_radiation_type     MoK\a
_diffrn_radiation_wavelength     0.71073
_diffrn_radiation_monochromator     graphite
_diffrn_measurement_device_type
;
Kuma Diffraction KM4CCD Sapphire2
diffractometer
;
_diffrn_measurement_method     '\w scans'
_diffrn_detector_area_resol_mean     8.1883
_diffrn_reflns_number     14750
_diffrn_reflns_av_R_equivalents     0.0333
_diffrn_reflns_theta_min     2.62
_diffrn_reflns_theta_max     30
_diffrn_reflns_theta_full     30
_diffrn_measured_fraction_theta_max     0.979
_diffrn_measured_fraction_theta_full     0.979
_diffrn_reflns_limit_h_min     -11
_diffrn_reflns_limit_h_max     11
_diffrn_reflns_limit_k_min     -17
_diffrn_reflns_limit_k_max     17
_diffrn_reflns_limit_l_min     -21
_diffrn_reflns_limit_l_max     20
_refine_special_details
;
Refinement of <i>F</i>^2^ against ALL reflections. The weighted <i>R</i>-factor
<i>wR</i> and goodness of fit <i>S</i> are based on <i>F</i>^2^, conventional
<i>R</i>-factors <i>R</i> are based on <i>F</i>, with <i>F</i> set to zero for
negative <i>F</i>^2^. The threshold expression of <i>F</i>^2^ >
\s(<i>F</i>^2^) is used only for calculating <i>R</i>-factors(gt) <i>etc</i>.
and is not relevant to the choice of reflections for refinement.
<i>R</i>-factors based on <i>F</i>^2^ are statistically about twice as large
as those based on <i>F</i>, and <i>R</i>- factors based on ALL data will be
even larger.
;
_reflns_number_total     8613
_reflns_number_gt     7242
_reflns_threshold_expression     >2sigma(I)
_refine_ls_structure_factor_coef     Fsqd
_refine_ls_matrix_type     full
_refine_ls_R_factor_all     0.0693
_refine_ls_R_factor_gt     0.0599
_refine_ls_wR_factor_gt     0.1557
_refine_ls_wR_factor_ref     0.1654
_refine_ls_goodness_of_fit_ref     1.088
_refine_ls_restrained_S_all     1.088
_refine_ls_number_reflns     8613
_refine_ls_number_parameters     443
_refine_ls_number_restraints     0
_refine_ls_hydrogen_treatment     mixed
_refine_ls_weighting_scheme     calc
_refine_ls_weighting_details
         'calc w=1/[\s^2^(Fo^2^)+(0.0822P)^2^+0.8507P] where P=(Fo^2^+2Fc^2^)/3'
_atom_sites_solution_hydrogens     geom
_atom_sites_solution_primary     direct
_atom_sites_solution_secondary     difmap
_refine_ls_shift/su_max     0.006
_refine_ls_shift/su_mean     0.001
_refine_diff_density_max     0.711
_refine_diff_density_min     -0.318
_refine_ls_extinction_method     none
loop_
    _atom_type_symbol
    _atom_type_description
    _atom_type_scat_dispersion_real
    _atom_type_scat_dispersion_imag
    _atom_type_scat_source
    C C 0.0033 0.0016 'International Tables Vol C Tables 4.2.6.8 and 6.1.1.4'
    H H 0 0 'International Tables Vol C Tables 4.2.6.8 and 6.1.1.4'
    S S 0.1246 0.1234 'International Tables Vol C Tables 4.2.6.8 and 6.1.1.4'
    N N 0.0061 0.0033 'International Tables Vol C Tables 4.2.6.8 and 6.1.1.4'
    O O 0.0106 0.006 'International Tables Vol C Tables 4.2.6.8 and 6.1.1.4'
_computing_data_collection
;
CrysAlis Pro (Oxford Diffraction, 2009)
;
_computing_cell_refinement
;
CrysAlis Pro (Oxford Diffraction, 2009)
;
_computing_data_reduction
;
CrysAlis Pro (Oxford Diffraction, 2009)
;
_computing_structure_solution     'SUPERFLIP (Palatinus & Chapuis, 2007)'
_computing_structure_refinement     'SHELXL-97 (Sheldrick, 2008)'
_computing_molecular_graphics     'ORTEP-3 (Farrugia, 1997)'
_computing_publication_material
;
publCIF (Westrip, 2010), PLATON (Spek, 2003), WinGX (Farrugia,
1999) and
Mercury (Macrae <i>et al.</i>, 2006)
;
loop_
    _atom_site_type_symbol
    _atom_site_label
    _atom_site_fract_x
    _atom_site_fract_y
    _atom_site_fract_z
    _atom_site_U_iso_or_equiv
    _atom_site_adp_type
    _atom_site_calc_flag
    _atom_site_refinement_flags
    _atom_site_occupancy
    _atom_site_symmetry_multiplicity
    _atom_site_disorder_assembly
    _atom_site_disorder_group
    S S1 0.78764(6) 0.38838(4) 0.14560(4) 0.03408(13) Uani d . 1 1 . .
    S S2 0.82812(8) 0.09330(5) 0.48592(4) 0.04228(15) Uani d . 1 1 . .
    N N1 0.7960(2) 0.32182(15) 0.22894(13) 0.0378(4) Uani d . 1 1 . .
    N N2 0.9528(2) 0.35411(15) 0.37411(12) 0.0355(4) Uani d . 1 1 . .
    N N3 0.5301(3) -0.00535(17) 0.37232(14) 0.0422(4) Uani d . 1 1 . .
    O O1 0.6285(2) 0.40847(18) 0.12949(14) 0.0516(4) Uani d . 1 1 . .
    O O2 0.8372(2) 0.32854(15) 0.06896(12) 0.0482(4) Uani d . 1 1 . .
    O O3 0.4174(2) -0.00021(18) 0.31698(13) 0.0553(5) Uani d . 1 1 . .
    O O4 0.5245(3) -0.08320(18) 0.41086(16) 0.0677(6) Uani d . 1 1 . .
    O O5 1.1821(2) 0.38075(15) 0.52810(12) 0.0465(4) Uani d . 1 1 . .
    O O6 1.1375(2) 0.23414(16) 0.59779(12) 0.0475(4) Uani d . 1 1 . .
    C C1 0.9457(3) 0.51416(17) 0.20129(15) 0.0328(4) Uani d . 1 1 . .
    C C2 1.0033(3) 0.6138(2) 0.17343(19) 0.0463(5) Uani d . 1 1 . .
    H H2 0.9595 0.6231 0.1174 0.065 Uiso calc R 1 1 . .
    C C3 1.1305(4) 0.6994(2) 0.2336(2) 0.0574(7) Uani d . 1 1 . .
    H H3 1.1714 0.7683 0.2179 0.080 Uiso calc R 1 1 . .
    C C4 1.1979(4) 0.6846(2) 0.3168(2) 0.0528(6) Uani d . 1 1 . .
    H H4 1.2854 0.7426 0.3546 0.074 Uiso calc R 1 1 . .
    C C5 1.1361(3) 0.58433(19) 0.34400(16) 0.0399(5) Uani d . 1 1 . .
    H H5 1.1799 0.5748 0.4000 0.056 Uiso calc R 1 1 . .
    C C6 1.0071(2) 0.49860(16) 0.28539(14) 0.0314(4) Uani d . 1 1 . .
    C C7 0.9133(2) 0.38550(17) 0.29652(14) 0.0310(4) Uani d . 1 1 . .
    C C8 0.8755(3) 0.25233(17) 0.39677(14) 0.0319(4) Uani d . 1 1 . .
    C C9 0.7199(3) 0.17426(18) 0.35328(15) 0.0361(4) Uani d . 1 1 . .
    H H9 0.6530 0.1811 0.3028 0.050 Uiso calc R 1 1 . .
    C C10 0.6826(3) 0.08730(18) 0.39657(15) 0.0369(4) Uani d . 1 1 . .
    C C11 0.9476(3) 0.21983(18) 0.47066(14) 0.0350(4) Uani d . 1 1 . .
    C C12 1.1014(3) 0.2871(2) 0.53436(15) 0.0375(4) Uani d . 1 1 . .
    C C13 1.2858(3) 0.2927(3) 0.66588(18) 0.0529(6) Uani d . 1 1 . .
    H H13A 1.3808 0.3111 0.6367 0.074 Uiso calc R 1 1 . .
    H H13B 1.3026 0.2446 0.7060 0.074 Uiso calc R 1 1 . .
    H H13C 1.2723 0.3612 0.7000 0.074 Uiso calc R 1 1 . .
    H H2A 1.036(4) 0.401(3) 0.416(2) 0.057(9) Uiso d . 1 1 . .
    S S3 1.19939(7) 0.08057(5) 0.84081(4) 0.03976(14) Uani d . 1 1 . .
    S S4 0.55736(7) -0.42292(5) 0.68575(4) 0.03977(14) Uani d . 1 1 . .
    N N4 1.0485(2) -0.04004(16) 0.80561(13) 0.0387(4) Uani d . 1 1 . .
    N N5 0.9233(2) -0.19586(15) 0.86273(12) 0.0332(3) Uani d . 1 1 . .
    N N6 0.5555(3) -0.2926(2) 0.56298(13) 0.0463(5) Uani d . 1 1 . .
    O O7 1.3266(3) 0.08190(17) 0.78639(13) 0.0556(5) Uani d . 1 1 . .
    O O8 1.1299(3) 0.17360(16) 0.84891(16) 0.0604(5) Uani d . 1 1 . .
    O O9 0.6148(3) -0.2076(2) 0.53579(13) 0.0627(6) Uani d . 1 1 . .
    O O10 0.4332(3) -0.3710(2) 0.52161(15) 0.0746(7) Uani d . 1 1 . .
    O O11 0.7795(2) -0.38408(16) 0.93357(12) 0.0487(4) Uani d . 1 1 . .
    O O12 0.6092(2) -0.53493(14) 0.82870(12) 0.0441(4) Uani d . 1 1 . .
    C C14 1.2651(3) 0.05876(18) 0.94846(14) 0.0352(4) Uani d . 1 1 . .
    C C15 1.3942(3) 0.1271(2) 1.01748(18) 0.0474(6) Uani d . 1 1 . .
    H H15 1.4612 0.1963 1.0117 0.066 Uiso calc R 1 1 . .
    C C16 1.4187(3) 0.0876(3) 1.09528(18) 0.0541(7) Uani d . 1 1 . .
    H H16 1.5047 0.1307 1.1428 0.076 Uiso calc R 1 1 . .
    C C17 1.3169(4) -0.0153(2) 1.10338(17) 0.0516(6) Uani d . 1 1 . .
    H H17 1.3359 -0.0397 1.1565 0.072 Uiso calc R 1 1 . .
    C C18 1.1866(3) -0.0831(2) 1.03386(15) 0.0394(5) Uani d . 1 1 . .
    H H18 1.1185 -0.1519 1.0398 0.055 Uiso calc R 1 1 . .
    C C19 1.1628(2) -0.04395(16) 0.95559(13) 0.0302(4) Uani d . 1 1 . .
    C C20 1.0386(2) -0.09623(16) 0.86997(13) 0.0302(4) Uani d . 1 1 . .
    C C21 0.7995(2) -0.25694(17) 0.78739(13) 0.0301(4) Uani d . 1 1 . .
    C C22 0.7594(3) -0.21886(18) 0.70763(14) 0.0337(4) Uani d . 1 1 . .
    H H22 0.8117 -0.1487 0.6967 0.047 Uiso calc R 1 1 . .
    C C23 0.6318(3) -0.30199(19) 0.64987(14) 0.0355(4) Uani d . 1 1 . .
    C C24 0.7004(2) -0.36494(17) 0.78475(13) 0.0317(4) Uani d . 1 1 . .
    C C25 0.7026(3) -0.42710(18) 0.85771(15) 0.0351(4) Uani d . 1 1 . .
    C C26 0.5853(5) -0.6019(3) 0.8964(2) 0.0609(8) Uani d . 1 1 . .
    H H26A 0.6918 -0.5963 0.9303 0.085 Uiso calc R 1 1 . .
    H H26B 0.5291 -0.6797 0.8671 0.085 Uiso calc R 1 1 . .
    H H26C 0.5191 -0.5739 0.9368 0.085 Uiso calc R 1 1 . .
    H H5A 0.936(4) -0.233(3) 0.902(2) 0.052(8) Uiso d . 1 1 . .
loop_
    _atom_site_aniso_label
    _atom_site_aniso_U_11
    _atom_site_aniso_U_22
    _atom_site_aniso_U_33
    _atom_site_aniso_U_12
    _atom_site_aniso_U_13
    _atom_site_aniso_U_23
    S1 0.0325(2) 0.0321(2) 0.0353(2) 0.00579(18) -0.00127(19) 0.01206(19)
    S2 0.0439(3) 0.0377(3) 0.0409(3) 0.0013(2) -0.0005(2) 0.0190(2)
    N1 0.0393(9) 0.0300(8) 0.0371(9) -0.0008(7) -0.0044(7) 0.0136(7)
    N2 0.0383(9) 0.0300(8) 0.0320(8) 0.0002(7) -0.0011(7) 0.0111(7)
    N3 0.0435(10) 0.0370(9) 0.0382(9) -0.0006(8) 0.0040(8) 0.0093(8)
    O1 0.0346(8) 0.0658(12) 0.0582(11) 0.0152(8) 0.0018(8) 0.0270(9)
    O2 0.0598(11) 0.0430(9) 0.0405(9) 0.0169(8) 0.0036(8) 0.0071(7)
    O3 0.0434(10) 0.0597(11) 0.0490(10) -0.0026(8) -0.0065(8) 0.0141(9)
    O4 0.0666(13) 0.0477(11) 0.0740(14) -0.0122(9) -0.0064(11) 0.0319(10)
    O5 0.0420(9) 0.0400(8) 0.0485(9) -0.0029(7) -0.0049(7) 0.0181(7)
    O6 0.0429(9) 0.0492(9) 0.0435(9) -0.0013(7) -0.0057(7) 0.0241(8)
    C1 0.0320(9) 0.0275(9) 0.0392(10) 0.0077(7) 0.0046(8) 0.0111(7)
    C2 0.0520(14) 0.0355(11) 0.0557(14) 0.0125(10) 0.0100(11) 0.0210(10)
    C3 0.0613(16) 0.0294(11) 0.0760(19) 0.0017(11) 0.0118(14) 0.0160(12)
    C4 0.0490(14) 0.0309(11) 0.0650(16) -0.0022(10) 0.0071(12) 0.0001(11)
    C5 0.0362(10) 0.0322(10) 0.0421(11) 0.0025(8) 0.0002(9) 0.0008(8)
    C6 0.0313(9) 0.0246(8) 0.0370(10) 0.0069(7) 0.0047(7) 0.0066(7)
    C7 0.0313(9) 0.0276(9) 0.0336(9) 0.0067(7) 0.0039(7) 0.0098(7)
    C8 0.0326(9) 0.0311(9) 0.0312(9) 0.0056(7) 0.0045(7) 0.0111(7)
    C9 0.0360(10) 0.0347(10) 0.0349(10) 0.0059(8) 0.0023(8) 0.0108(8)
    C10 0.0375(10) 0.0322(10) 0.0350(10) 0.0012(8) 0.0023(8) 0.0091(8)
    C11 0.0352(10) 0.0326(9) 0.0346(10) 0.0036(8) 0.0026(8) 0.0127(8)
    C12 0.0363(10) 0.0397(11) 0.0328(10) 0.0042(8) 0.0019(8) 0.0121(8)
    C13 0.0490(14) 0.0580(15) 0.0436(13) 0.0027(11) -0.0078(11) 0.0210(11)
    S3 0.0438(3) 0.0320(3) 0.0403(3) 0.0034(2) 0.0067(2) 0.0123(2)
    S4 0.0376(3) 0.0380(3) 0.0345(3) 0.0007(2) -0.0030(2) 0.0068(2)
    N4 0.0412(10) 0.0360(9) 0.0343(9) 0.0026(7) -0.0003(7) 0.0137(7)
    N5 0.0322(8) 0.0319(8) 0.0314(8) 0.0028(6) -0.0027(6) 0.0118(7)
    N6 0.0504(12) 0.0574(12) 0.0307(9) 0.0198(10) -0.0020(8) 0.0094(8)
    O7 0.0558(11) 0.0549(11) 0.0510(10) 0.0011(9) 0.0198(9) 0.0150(9)
    O8 0.0725(14) 0.0395(9) 0.0751(14) 0.0190(9) 0.0133(11) 0.0238(9)
    O9 0.0863(16) 0.0675(13) 0.0424(10) 0.0283(12) 0.0063(10) 0.0274(9)
    O10 0.0654(14) 0.0885(17) 0.0489(11) 0.0051(12) -0.0229(10) 0.0113(11)
    O11 0.0500(10) 0.0497(10) 0.0387(8) 0.0017(8) -0.0034(7) 0.0169(7)
    O12 0.0536(10) 0.0334(8) 0.0416(8) 0.0048(7) 0.0038(7) 0.0141(6)
    C14 0.0335(10) 0.0330(10) 0.0346(10) 0.0047(8) 0.0045(8) 0.0049(8)
    C15 0.0419(12) 0.0394(12) 0.0480(13) 0.0006(9) 0.0031(10) -0.0017(10)
    C16 0.0460(13) 0.0580(16) 0.0401(12) 0.0037(11) -0.0090(10) -0.0058(11)
    C17 0.0580(15) 0.0550(15) 0.0334(11) 0.0133(12) -0.0073(10) 0.0040(10)
    C18 0.0435(11) 0.0386(11) 0.0342(10) 0.0101(9) 0.0018(9) 0.0101(8)
    C19 0.0295(9) 0.0292(9) 0.0291(9) 0.0067(7) 0.0025(7) 0.0043(7)
    C20 0.0292(8) 0.0275(8) 0.0314(9) 0.0061(7) 0.0013(7) 0.0062(7)
    C21 0.0280(8) 0.0303(9) 0.0302(9) 0.0071(7) 0.0011(7) 0.0075(7)
    C22 0.0347(10) 0.0341(9) 0.0322(9) 0.0096(8) 0.0021(7) 0.0110(8)
    C23 0.0360(10) 0.0404(10) 0.0294(9) 0.0111(8) 0.0018(8) 0.0091(8)
    C24 0.0308(9) 0.0338(9) 0.0287(9) 0.0061(7) 0.0016(7) 0.0103(7)
    C25 0.0339(10) 0.0354(10) 0.0359(10) 0.0063(8) 0.0072(8) 0.0132(8)
    C26 0.081(2) 0.0467(14) 0.0545(16) 0.0060(14) 0.0123(14) 0.0285(12)
_geom_special_details
;
All e.s.d.'s (except the e.s.d. in the dihedral angle between two l.s. planes)
are estimated using the full covariance matrix. The cell e.s.d.'s are taken
into account individually in the estimation of e.s.d.'s in distances, angles
and torsion angles; correlations between e.s.d.'s in cell parameters are only
used when they are defined by crystal symmetry. An approximate (isotropic)
treatment of cell e.s.d.'s is used for estimating e.s.d.'s involving l.s.
planes.
;
loop_
    _geom_bond_atom_site_label_1
    _geom_bond_atom_site_label_2
    _geom_bond_site_symmetry_2
    _geom_bond_distance
    _geom_bond_publ_flag
    S1 O1 . 1.4323(18) ?
    S1 O2 . 1.4361(18) ?
    S1 N1 . 1.6507(19) ?
    S1 C1 . 1.763(2) ?
    S2 C10 . 1.697(2) ?
    S2 C11 . 1.716(2) ?
    N1 C7 . 1.308(3) ?
    N2 C7 . 1.347(3) ?
    N2 C8 . 1.399(3) ?
    N2 H2A . 0.88(3) ?
    N3 O3 . 1.217(3) ?
    N3 O4 . 1.224(3) ?
    N3 C10 . 1.443(3) ?
    O5 C12 . 1.221(3) ?
    O6 C12 . 1.322(3) ?
    O6 C13 . 1.450(3) ?
    C1 C2 . 1.381(3) ?
    C1 C6 . 1.392(3) ?
    C2 C3 . 1.391(4) ?
    C2 H2 . 0.9300 ?
    C3 C4 . 1.392(5) ?
    C3 H3 . 0.9300 ?
    C4 C5 . 1.389(4) ?
    C4 H4 . 0.9300 ?
    C5 C6 . 1.389(3) ?
    C5 H5 . 0.9300 ?
    C6 C7 . 1.484(3) ?
    C8 C11 . 1.394(3) ?
    C8 C9 . 1.412(3) ?
    C9 C10 . 1.365(3) ?
    C9 H9 . 0.9300 ?
    C11 C12 . 1.467(3) ?
    C13 H13A . 0.9600 ?
    C13 H13B . 0.9600 ?
    C13 H13C . 0.9600 ?
    S3 O8 . 1.431(2) ?
    S3 O7 . 1.4338(19) ?
    S3 N4 . 1.649(2) ?
    S3 C14 . 1.763(2) ?
    S4 C23 . 1.700(2) ?
    S4 C24 . 1.719(2) ?
    N4 C20 . 1.310(3) ?
    N5 C20 . 1.343(3) ?
    N5 C21 . 1.400(2) ?
    N5 H5A . 0.84(3) ?
    N6 O9 . 1.222(3) ?
    N6 O10 . 1.228(3) ?
    N6 C23 . 1.442(3) ?
    O11 C25 . 1.205(3) ?
    O12 C25 . 1.334(3) ?
    O12 C26 . 1.449(3) ?
    C14 C19 . 1.381(3) ?
    C14 C15 . 1.388(3) ?
    C15 C16 . 1.383(4) ?
    C15 H15 . 0.9300 ?
    C16 C17 . 1.386(4) ?
    C16 H16 . 0.9300 ?
    C17 C18 . 1.395(3) ?
    C17 H17 . 0.9300 ?
    C18 C19 . 1.386(3) ?
    C18 H18 . 0.9300 ?
    C19 C20 . 1.490(3) ?
    C21 C24 . 1.383(3) ?
    C21 C22 . 1.423(3) ?
    C22 C23 . 1.364(3) ?
    C22 H22 . 0.9300 ?
    C24 C25 . 1.475(3) ?
    C26 H26A . 0.9600 ?
    C26 H26B . 0.9600 ?
    C26 H26C . 0.9600 ?
loop_
    _geom_contact_atom_site_label_1
    _geom_contact_atom_site_label_2
    _geom_contact_distance
    _geom_contact_site_symmetry_2
    _geom_contact_publ_flag
    O1 C25 2.893(3) 2_656 n
    C12 O9 3.063(3) 2_756 n
loop_
    _geom_angle_atom_site_label_1
    _geom_angle_atom_site_label_2
    _geom_angle_atom_site_label_3
    _geom_angle_site_symmetry_1
    _geom_angle_site_symmetry_3
    _geom_angle
    _geom_angle_publ_flag
    O1 S1 O2 . . 116.41(12) ?
    O1 S1 N1 . . 109.99(11) ?
    O2 S1 N1 . . 109.26(11) ?
    O1 S1 C1 . . 111.45(11) ?
    O2 S1 C1 . . 111.32(11) ?
    N1 S1 C1 . . 96.60(9) ?
    C10 S2 C11 . . 89.52(10) ?
    C7 N1 S1 . . 109.66(14) ?
    C7 N2 C8 . . 126.69(18) ?
    C7 N2 H2A . . 119(2) ?
    C8 N2 H2A . . 115(2) ?
    O3 N3 O4 . . 125.1(2) ?
    O3 N3 C10 . . 118.6(2) ?
    O4 N3 C10 . . 116.3(2) ?
    C12 O6 C13 . . 117.00(19) ?
    C2 C1 C6 . . 123.0(2) ?
    C2 C1 S1 . . 129.99(19) ?
    C6 C1 S1 . . 107.04(14) ?
    C1 C2 C3 . . 116.5(2) ?
    C1 C2 H2 . . 121.8 ?
    C3 C2 H2 . . 121.8 ?
    C2 C3 C4 . . 121.7(2) ?
    C2 C3 H3 . . 119.2 ?
    C4 C3 H3 . . 119.2 ?
    C5 C4 C3 . . 120.8(2) ?
    C5 C4 H4 . . 119.6 ?
    C3 C4 H4 . . 119.6 ?
    C4 C5 C6 . . 118.3(2) ?
    C4 C5 H5 . . 120.9 ?
    C6 C5 H5 . . 120.9 ?
    C5 C6 C1 . . 119.77(19) ?
    C5 C6 C7 . . 130.5(2) ?
    C1 C6 C7 . . 109.67(17) ?
    N1 C7 N2 . . 123.96(18) ?
    N1 C7 C6 . . 116.99(18) ?
    N2 C7 C6 . . 119.05(18) ?
    C11 C8 N2 . . 121.07(19) ?
    C11 C8 C9 . . 112.35(18) ?
    N2 C8 C9 . . 126.54(19) ?
    C10 C9 C8 . . 109.73(19) ?
    C10 C9 H9 . . 125.1 ?
    C8 C9 H9 . . 125.1 ?
    C9 C10 N3 . . 124.6(2) ?
    C9 C10 S2 . . 115.90(17) ?
    N3 C10 S2 . . 119.44(16) ?
    C8 C11 C12 . . 125.68(19) ?
    C8 C11 S2 . . 112.46(16) ?
    C12 C11 S2 . . 121.70(16) ?
    O5 C12 O6 . . 125.7(2) ?
    O5 C12 C11 . . 122.7(2) ?
    O6 C12 C11 . . 111.63(19) ?
    O6 C13 H13A . . 109.5 ?
    O6 C13 H13B . . 109.5 ?
    H13A C13 H13B . . 109.5 ?
    O6 C13 H13C . . 109.5 ?
    H13A C13 H13C . . 109.5 ?
    H13B C13 H13C . . 109.5 ?
    O8 S3 O7 . . 117.16(13) ?
    O8 S3 N4 . . 109.67(12) ?
    O7 S3 N4 . . 109.93(11) ?
    O8 S3 C14 . . 110.86(12) ?
    O7 S3 C14 . . 110.92(12) ?
    N4 S3 C14 . . 96.31(10) ?
    C23 S4 C24 . . 89.12(10) ?
    C20 N4 S3 . . 109.72(15) ?
    C20 N5 C21 . . 126.90(18) ?
    C20 N5 H5A . . 118(2) ?
    C21 N5 H5A . . 114(2) ?
    O9 N6 O10 . . 124.5(2) ?
    O9 N6 C23 . . 118.5(2) ?
    O10 N6 C23 . . 117.1(2) ?
    C25 O12 C26 . . 116.8(2) ?
    C19 C14 C15 . . 122.7(2) ?
    C19 C14 S3 . . 107.78(15) ?
    C15 C14 S3 . . 129.52(19) ?
    C16 C15 C14 . . 117.0(2) ?
    C16 C15 H15 . . 121.5 ?
    C14 C15 H15 . . 121.5 ?
    C15 C16 C17 . . 120.9(2) ?
    C15 C16 H16 . . 119.5 ?
    C17 C16 H16 . . 119.5 ?
    C16 C17 C18 . . 121.7(2) ?
    C16 C17 H17 . . 119.2 ?
    C18 C17 H17 . . 119.2 ?
    C19 C18 C17 . . 117.4(2) ?
    C19 C18 H18 . . 121.3 ?
    C17 C18 H18 . . 121.3 ?
    C14 C19 C18 . . 120.26(19) ?
    C14 C19 C20 . . 109.28(18) ?
    C18 C19 C20 . . 130.45(19) ?
    N4 C20 N5 . . 123.65(18) ?
    N4 C20 C19 . . 116.87(18) ?
    N5 C20 C19 . . 119.48(18) ?
    C24 C21 N5 . . 121.09(18) ?
    C24 C21 C22 . . 112.71(18) ?
    N5 C21 C22 . . 126.20(18) ?
    C23 C22 C21 . . 108.87(19) ?
    C23 C22 H22 . . 125.6 ?
    C21 C22 H22 . . 125.6 ?
    C22 C23 N6 . . 124.6(2) ?
    C22 C23 S4 . . 116.54(16) ?
    N6 C23 S4 . . 118.88(17) ?
    C21 C24 C25 . . 126.73(18) ?
    C21 C24 S4 . . 112.76(15) ?
    C25 C24 S4 . . 120.43(15) ?
    O11 C25 O12 . . 125.3(2) ?
    O11 C25 C24 . . 123.3(2) ?
    O12 C25 C24 . . 111.37(18) ?
    O12 C26 H26A . . 109.5 ?
    O12 C26 H26B . . 109.5 ?
    H26A C26 H26B . . 109.5 ?
    O12 C26 H26C . . 109.5 ?
    H26A C26 H26C . . 109.5 ?
    H26B C26 H26C . . 109.5 ?
loop_
    _geom_torsion_atom_site_label_1
    _geom_torsion_atom_site_label_2
    _geom_torsion_atom_site_label_3
    _geom_torsion_atom_site_label_4
    _geom_torsion_site_symmetry_1
    _geom_torsion_site_symmetry_2
    _geom_torsion_site_symmetry_3
    _geom_torsion_site_symmetry_4
    _geom_torsion
    _geom_torsion_publ_flag
    O1 S1 N1 C7 . . . . -117.46(18) ?
    O2 S1 N1 C7 . . . . 113.60(17) ?
    C1 S1 N1 C7 . . . . -1.75(18) ?
    O1 S1 C1 C2 . . . . -61.9(2) ?
    O2 S1 C1 C2 . . . . 69.9(2) ?
    N1 S1 C1 C2 . . . . -176.5(2) ?
    O1 S1 C1 C6 . . . . 116.68(16) ?
    O2 S1 C1 C6 . . . . -111.53(16) ?
    N1 S1 C1 C6 . . . . 2.15(16) ?
    C6 C1 C2 C3 . . . . 1.1(4) ?
    S1 C1 C2 C3 . . . . 179.5(2) ?
    C1 C2 C3 C4 . . . . 1.1(4) ?
    C2 C3 C4 C5 . . . . -2.2(5) ?
    C3 C4 C5 C6 . . . . 1.0(4) ?
    C4 C5 C6 C1 . . . . 1.1(3) ?
    C4 C5 C6 C7 . . . . -177.8(2) ?
    C2 C1 C6 C5 . . . . -2.3(3) ?
    S1 C1 C6 C5 . . . . 179.00(17) ?
    C2 C1 C6 C7 . . . . 176.9(2) ?
    S1 C1 C6 C7 . . . . -1.9(2) ?
    S1 N1 C7 N2 . . . . -178.88(17) ?
    S1 N1 C7 C6 . . . . 0.9(2) ?
    C8 N2 C7 N1 . . . . -1.7(4) ?
    C8 N2 C7 C6 . . . . 178.53(19) ?
    C5 C6 C7 N1 . . . . 179.8(2) ?
    C1 C6 C7 N1 . . . . 0.8(3) ?
    C5 C6 C7 N2 . . . . -0.5(3) ?
    C1 C6 C7 N2 . . . . -179.47(19) ?
    C7 N2 C8 C11 . . . . 167.2(2) ?
    C7 N2 C8 C9 . . . . -15.3(4) ?
    C11 C8 C9 C10 . . . . 0.1(3) ?
    N2 C8 C9 C10 . . . . -177.6(2) ?
    C8 C9 C10 N3 . . . . 177.6(2) ?
    C8 C9 C10 S2 . . . . -1.4(3) ?
    O3 N3 C10 C9 . . . . -9.3(4) ?
    O4 N3 C10 C9 . . . . 171.6(2) ?
    O3 N3 C10 S2 . . . . 169.59(19) ?
    O4 N3 C10 S2 . . . . -9.5(3) ?
    C11 S2 C10 C9 . . . . 1.7(2) ?
    C11 S2 C10 N3 . . . . -177.3(2) ?
    N2 C8 C11 C12 . . . . 3.4(3) ?
    C9 C8 C11 C12 . . . . -174.5(2) ?
    N2 C8 C11 S2 . . . . 178.97(16) ?
    C9 C8 C11 S2 . . . . 1.1(2) ?
    C10 S2 C11 C8 . . . . -1.53(18) ?
    C10 S2 C11 C12 . . . . 174.2(2) ?
    C13 O6 C12 O5 . . . . 0.1(4) ?
    C13 O6 C12 C11 . . . . -179.2(2) ?
    C8 C11 C12 O5 . . . . 0.2(4) ?
    S2 C11 C12 O5 . . . . -175.0(2) ?
    C8 C11 C12 O6 . . . . 179.5(2) ?
    S2 C11 C12 O6 . . . . 4.3(3) ?
    O8 S3 N4 C20 . . . . -113.04(18) ?
    O7 S3 N4 C20 . . . . 116.77(18) ?
    C14 S3 N4 C20 . . . . 1.79(18) ?
    O8 S3 C14 C19 . . . . 112.61(17) ?
    O7 S3 C14 C19 . . . . -115.43(16) ?
    N4 S3 C14 C19 . . . . -1.26(17) ?
    O8 S3 C14 C15 . . . . -67.5(3) ?
    O7 S3 C14 C15 . . . . 64.5(3) ?
    N4 S3 C14 C15 . . . . 178.6(2) ?
    C19 C14 C15 C16 . . . . 0.6(4) ?
    S3 C14 C15 C16 . . . . -179.3(2) ?
    C14 C15 C16 C17 . . . . -0.6(4) ?
    C15 C16 C17 C18 . . . . 0.2(4) ?
    C16 C17 C18 C19 . . . . 0.3(4) ?
    C15 C14 C19 C18 . . . . -0.1(3) ?
    S3 C14 C19 C18 . . . . 179.79(17) ?
    C15 C14 C19 C20 . . . . -179.5(2) ?
    S3 C14 C19 C20 . . . . 0.4(2) ?
    C17 C18 C19 C14 . . . . -0.3(3) ?
    C17 C18 C19 C20 . . . . 178.9(2) ?
    S3 N4 C20 N5 . . . . 177.40(17) ?
    S3 N4 C20 C19 . . . . -1.9(2) ?
    C21 N5 C20 N4 . . . . 1.5(3) ?
    C21 N5 C20 C19 . . . . -179.26(18) ?
    C14 C19 C20 N4 . . . . 0.9(3) ?
    C18 C19 C20 N4 . . . . -178.4(2) ?
    C14 C19 C20 N5 . . . . -178.37(19) ?
    C18 C19 C20 N5 . . . . 2.3(3) ?
    C20 N5 C21 C24 . . . . 172.4(2) ?
    C20 N5 C21 C22 . . . . -7.9(3) ?
    C24 C21 C22 C23 . . . . -0.2(3) ?
    N5 C21 C22 C23 . . . . -179.8(2) ?
    C21 C22 C23 N6 . . . . 178.6(2) ?
    C21 C22 C23 S4 . . . . 0.0(2) ?
    O9 N6 C23 C22 . . . . 4.9(4) ?
    O10 N6 C23 C22 . . . . -174.4(2) ?
    O9 N6 C23 S4 . . . . -176.59(19) ?
    O10 N6 C23 S4 . . . . 4.1(3) ?
    C24 S4 C23 C22 . . . . 0.10(18) ?
    C24 S4 C23 N6 . . . . -178.52(18) ?
    N5 C21 C24 C25 . . . . 3.2(3) ?
    C22 C21 C24 C25 . . . . -176.52(19) ?
    N5 C21 C24 S4 . . . . 179.92(15) ?
    C22 C21 C24 S4 . . . . 0.2(2) ?
    C23 S4 C24 C21 . . . . -0.20(17) ?
    C23 S4 C24 C25 . . . . 176.80(18) ?
    C26 O12 C25 O11 . . . . 6.7(4) ?
    C26 O12 C25 C24 . . . . -173.1(2) ?
    C21 C24 C25 O11 . . . . 9.4(4) ?
    S4 C24 C25 O11 . . . . -167.15(19) ?
    C21 C24 C25 O12 . . . . -170.9(2) ?
    S4 C24 C25 O12 . . . . 12.6(3) ?
loop_
    _geom_hbond_atom_site_label_D
    _geom_hbond_atom_site_label_H
    _geom_hbond_atom_site_label_A
    _geom_hbond_site_symmetry_A
    _geom_hbond_distance_DH
    _geom_hbond_distance_HA
    _geom_hbond_distance_DA
    _geom_hbond_angle_DHA
    N2 H2A O5 . 0.88(3) 2.08(3) 2.765(2) 134(3)
    N5 H5A O11 . 0.84(3) 2.17(3) 2.825(3) 134(3)
    N5 H5A O2 2_756 0.84(3) 2.55(3) 3.141(3) 128(3)
    C4 H4 O4 1_665 0.93 2.48 3.376(3) 162
    C5 H5 O10 1_665 0.93 2.51 3.316(3) 146
    C17 H17 O3 1_656 0.93 2.38 3.223(3) 151
_iucr_refine_instructions_details
;
TITL RH181 in P-1
CELL  0.71073   8.4462  12.5495  15.2557  100.754   96.956  105.287
ZERR     4.00   0.0007   0.0011   0.0014    0.007    0.007    0.007
LATT   1
SFAC  C    H    S    N    O
UNIT  52   36   8    12   24
MERG   2
OMIT    -2.00  60.00
EQIV $1 2-x, -y, 1-z
EQIV $2 1+x, 1+y, z
EQIV $3 1+x, y , 1+z
HTAB  N2 O5
HTAB  N5 O11
HTAB  N5 O2_$1
HTAB C4  O4_$2
HTAB C5  O10_$2
HTAB C17 O3_$3
FMAP   2
PLAN   10
ACTA
BOND   $H
CONF
L.S.   2
TEMP    20.00
WGHT    0.082200    0.850700
FVAR       2.44738
MOLE    1
S1    3    0.787641    0.388379    0.145604    11.00000    0.03252    0.03210 =
         0.03529    0.01206   -0.00127    0.00579
S2    3    0.828124    0.093295    0.485921    11.00000    0.04394    0.03773 =
         0.04085    0.01902   -0.00046    0.00129
N1    4    0.796026    0.321817    0.228939    11.00000    0.03933    0.03004 =
         0.03711    0.01355   -0.00438   -0.00081
N2    4    0.952781    0.354114    0.374105    11.00000    0.03833    0.03000 =
         0.03199    0.01110   -0.00105    0.00017
N3    4    0.530141   -0.005348    0.372320    11.00000    0.04351    0.03701 =
         0.03817    0.00935    0.00402   -0.00059
O1    5    0.628548    0.408467    0.129489    11.00000    0.03455    0.06580 =
         0.05820    0.02700    0.00176    0.01518
O2    5    0.837168    0.328543    0.068959    11.00000    0.05983    0.04304 =
         0.04047    0.00715    0.00361    0.01685
O3    5    0.417400   -0.000214    0.316983    11.00000    0.04335    0.05974 =
         0.04901    0.01413   -0.00652   -0.00264
O4    5    0.524504   -0.083201    0.410862    11.00000    0.06656    0.04773 =
         0.07404    0.03191   -0.00639   -0.01224
O5    5    1.182088    0.380746    0.528104    11.00000    0.04200    0.03996 =
         0.04846    0.01806   -0.00485   -0.00289
O6    5    1.137477    0.234143    0.597791    11.00000    0.04286    0.04922 =
         0.04353    0.02410   -0.00569   -0.00132
C1    1    0.945689    0.514165    0.201290    11.00000    0.03200    0.02752 =
         0.03918    0.01112    0.00464    0.00767
C2    1    1.003330    0.613795    0.173431    11.00000    0.05203    0.03547 =
         0.05570    0.02105    0.00998    0.01249
AFIX  43
H2    2    0.959491    0.623132    0.117408    11.00000   -1.40000
AFIX   0
C3    1    1.130455    0.699428    0.233642    11.00000    0.06132    0.02941 =
         0.07598    0.01604    0.01184    0.00168
AFIX  43
H3    2    1.171428    0.768339    0.217916    11.00000   -1.40000
AFIX   0
C4    1    1.197904    0.684619    0.316821    11.00000    0.04897    0.03085 =
         0.06498    0.00014    0.00705   -0.00223
AFIX  43
H4    2    1.285413    0.742577    0.354647    11.00000   -1.40000
AFIX   0
C5    1    1.136085    0.584330    0.344000    11.00000    0.03616    0.03220 =
         0.04206    0.00084    0.00019    0.00247
AFIX  43
H5    2    1.179868    0.574807    0.399965    11.00000   -1.40000
AFIX   0
C6    1    1.007118    0.498604    0.285387    11.00000    0.03128    0.02461 =
         0.03696    0.00659    0.00475    0.00686
C7    1    0.913255    0.385503    0.296518    11.00000    0.03126    0.02765 =
         0.03364    0.00984    0.00392    0.00672
C8    1    0.875496    0.252329    0.396772    11.00000    0.03262    0.03112 =
         0.03119    0.01113    0.00454    0.00555
C9    1    0.719925    0.174262    0.353281    11.00000    0.03601    0.03470 =
         0.03492    0.01085    0.00235    0.00590
AFIX  43
H9    2    0.652989    0.181050    0.302777    11.00000   -1.40000
AFIX   0
C10   1    0.682606    0.087300    0.396573    11.00000    0.03748    0.03220 =
         0.03502    0.00913    0.00233    0.00116
C11   1    0.947623    0.219826    0.470659    11.00000    0.03524    0.03264 =
         0.03459    0.01273    0.00265    0.00361
C12   1    1.101354    0.287106    0.534364    11.00000    0.03628    0.03968 =
         0.03282    0.01210    0.00189    0.00424
C13   1    1.285831    0.292705    0.665881    11.00000    0.04904    0.05799 =
         0.04365    0.02104   -0.00779    0.00266
AFIX 137
H13A  2    1.380807    0.311122    0.636736    11.00000   -1.40000
H13B  2    1.302623    0.244581    0.706003    11.00000   -1.40000
H13C  2    1.272260    0.361176    0.699974    11.00000   -1.40000
AFIX   0
H2A   2    1.035808    0.400942    0.415957    11.00000    0.05686
MOLE    2
S3    3    1.199390    0.080569    0.840811    11.00000    0.04385    0.03197 =
         0.04034    0.01230    0.00673    0.00339
S4    3    0.557364   -0.422923    0.685753    11.00000    0.03762    0.03796 =
         0.03446    0.00681   -0.00303    0.00067
N4    4    1.048467   -0.040042    0.805613    11.00000    0.04117    0.03595 =
         0.03426    0.01369   -0.00029    0.00261
N5    4    0.923286   -0.195862    0.862726    11.00000    0.03219    0.03185 =
         0.03138    0.01182   -0.00270    0.00282
N6    4    0.555502   -0.292579    0.562980    11.00000    0.05043    0.05740 =
         0.03073    0.00942   -0.00197    0.01978
O7    5    1.326604    0.081900    0.786392    11.00000    0.05580    0.05490 =
         0.05100    0.01495    0.01976    0.00111
O8    5    1.129883    0.173603    0.848913    11.00000    0.07250    0.03947 =
         0.07513    0.02385    0.01329    0.01895
O9    5    0.614820   -0.207645    0.535791    11.00000    0.08631    0.06754 =
         0.04235    0.02738    0.00633    0.02829
O10   5    0.433154   -0.371029    0.521606    11.00000    0.06544    0.08849 =
         0.04890    0.01128   -0.02287    0.00506
O11   5    0.779543   -0.384080    0.933570    11.00000    0.04996    0.04969 =
         0.03866    0.01688   -0.00340    0.00169
O12   5    0.609204   -0.534930    0.828701    11.00000    0.05362    0.03335 =
         0.04158    0.01406    0.00378    0.00478
C14   1    1.265058    0.058764    0.948457    11.00000    0.03350    0.03297 =
         0.03459    0.00490    0.00448    0.00471
C15   1    1.394165    0.127099    1.017482    11.00000    0.04187    0.03944 =
         0.04802   -0.00167    0.00311    0.00056
AFIX  43
H15   2    1.461174    0.196346    1.011673    11.00000   -1.40000
AFIX   0
C16   1    1.418710    0.087613    1.095282    11.00000    0.04605    0.05802 =
         0.04005   -0.00582   -0.00898    0.00367
AFIX  43
H16   2    1.504709    0.130660    1.142833    11.00000   -1.40000
AFIX   0
C17   1    1.316866   -0.015285    1.103382    11.00000    0.05800    0.05496 =
         0.03340    0.00403   -0.00727    0.01331
AFIX  43
H17   2    1.335864   -0.039748    1.156536    11.00000   -1.40000
AFIX   0
C18   1    1.186639   -0.083060    1.033855    11.00000    0.04353    0.03865 =
         0.03422    0.01013    0.00182    0.01005
AFIX  43
H18   2    1.118465   -0.151854    1.039805    11.00000   -1.40000
AFIX   0
C19   1    1.162755   -0.043954    0.955591    11.00000    0.02950    0.02921 =
         0.02915    0.00431    0.00246    0.00672
C20   1    1.038625   -0.096228    0.869972    11.00000    0.02915    0.02750 =
         0.03136    0.00625    0.00132    0.00606
C21   1    0.799508   -0.256937    0.787391    11.00000    0.02798    0.03029 =
         0.03022    0.00747    0.00109    0.00705
C22   1    0.759447   -0.218861    0.707632    11.00000    0.03473    0.03410 =
         0.03222    0.01095    0.00206    0.00957
AFIX  43
H22   2    0.811739   -0.148749    0.696687    11.00000   -1.40000
AFIX   0
C23   1    0.631836   -0.301995    0.649871    11.00000    0.03600    0.04045 =
         0.02937    0.00915    0.00185    0.01105
C24   1    0.700371   -0.364936    0.784753    11.00000    0.03081    0.03382 =
         0.02866    0.01030    0.00156    0.00609
C25   1    0.702628   -0.427103    0.857710    11.00000    0.03390    0.03540 =
         0.03589    0.01320    0.00717    0.00628
C26   1    0.585272   -0.601857    0.896414    11.00000    0.08086    0.04674 =
         0.05448    0.02853    0.01230    0.00603
AFIX 137
H26A  2    0.691771   -0.596310    0.930255    11.00000   -1.40000
H26B  2    0.529088   -0.679736    0.867054    11.00000   -1.40000
H26C  2    0.519096   -0.573879    0.936808    11.00000   -1.40000
AFIX   0
H5A   2    0.935709   -0.233327    0.902147    11.00000    0.05173
HKLF    4
REM  RH181 in P-1
REM R1 =  0.0599 for   7242 Fo > 4sig(Fo)  and  0.0693 for all   8613 data
REM    443 parameters refined using      0 restraints
END
WGHT      0.0823      0.8486
REM Highest difference peak  0.709,  deepest hole -0.318,  1-sigma level  0.085
Q1    1   0.7049 -0.3973  0.8189  11.00000  0.05    0.54
Q2    1   1.1584 -0.0788  0.9909  11.00000  0.05    0.49
Q3    1   1.3365  0.0989  0.9955  11.00000  0.05    0.48
Q4    1   0.7793  0.3607  0.1920  11.00000  0.05    0.47
Q5    1   0.8111  0.2167  0.3706  11.00000  0.05    0.46
Q6    1   0.7033 -0.2598  0.6655  11.00000  0.05    0.43
Q7    1   1.0464 -0.0722  0.8351  11.00000  0.05    0.43
Q8    1   1.1049 -0.0747  0.9155  11.00000  0.05    0.42
Q9    1   0.8642 -0.2247  0.8236  11.00000  0.05    0.41
Q10   1   1.2380  0.0770  0.8966  11.00000  0.05    0.41
;
