# Supplementary material for: Methyl 3-[(1,1-dioxo-1λ6,2-benzothiazol-3-yl)amino]-5-nitrothiophene-2-carboxyl­ate
Source: Acta Crystallogr Sect E Struct Rep Online. 2012 Sep 19;68(Pt 10):o2951–2. doi: 10.1107/S1600536812038378 (PMC3470323; doi:10.1107/S1600536812038378)
Supplement: Supplementary file 2 [file e-68-o2951-Isup2.hkl]

#
# h,k,l, Fc-squared, Fo-squared, sigma(Fo-squared) and status flag
#
data_I
_shelx_title ' RH181 in P-1'
_shelx_refln_list_code          4
_shelx_F_calc_maximum      389.78
_exptl_crystal_F_000       752.00
_reflns_d_resolution_high  0.7108
 
loop_
 _symmetry_equiv_pos_as_xyz
 'x, y, z'
 '-x, -y, -z'
 
_cell_length_a     8.4462
_cell_length_b    12.5495
_cell_length_c    15.2557
_cell_angle_alpha 100.754
_cell_angle_beta   96.956
_cell_angle_gamma 105.287
 
_shelx_F_squared_multiplier     1.000
 
loop_
 _refln_index_h
 _refln_index_k
 _refln_index_l
 _refln_F_squared_calc
 _refln_F_squared_meas
 _refln_F_squared_sigma
 _refln_observed_status
   2   0   0     1657.25     1916.71     18.75 o
   3   0   0     4724.42     5006.21     31.82 o
   4   0   0      244.32      259.13     21.16 o
   5   0   0     2640.67     2372.15    396.50 o
   6   0   0       30.19       30.90     23.18 o
   7   0   0        0.05        4.12      1.44 o
   8   0   0      699.55      777.71     19.03 o
   9   0   0        1.33        1.73      1.12 o
  10   0   0       23.17       18.79      1.97 o
  11   0   0        1.91        7.30      2.41 o
 -11   1   0        3.49        5.64      2.95 o
 -10   1   0        6.15        9.43      2.82 o
  -9   1   0      244.34      248.32      4.66 o
  -8   1   0      131.57      110.40     17.43 o
  -7   1   0       87.86       95.97     26.64 o
  -6   1   0        7.28        6.81      6.36 o
  -5   1   0       43.64       40.39      1.20 o
  -4   1   0       24.61       19.40      1.75 o
  -3   1   0      108.98      112.95      2.12 o
  -2   1   0     6903.64     7618.11    115.68 o
  -1   1   0       33.15       42.26      0.85 o
   1   1   0      859.31      951.59     29.42 o
   2   1   0      888.84      923.30     14.46 o
   3   1   0      505.20      484.28      4.24 o
   4   1   0        8.36        1.80      1.00 o
   5   1   0      536.33      428.47    101.45 o
   6   1   0     1137.82     1154.85     71.34 o
   7   1   0       56.04       45.67      2.36 o
   8   1   0        0.76        1.77      1.18 o
   9   1   0      116.81      125.87      6.24 o
  10   1   0        0.01        1.96      1.29 o
  11   1   0        0.13        2.93      2.35 o
 -11   2   0       39.30       43.45      5.27 o
 -10   2   0       20.65       20.56      3.65 o
  -9   2   0        7.89        4.16      2.07 o
  -8   2   0      817.19      874.71     37.42 o
  -7   2   0      301.03      291.19     26.24 o
  -6   2   0     1374.42     1513.99    117.12 o
  -5   2   0      398.35      326.53     29.11 o
  -4   2   0        3.52        3.92      1.65 o
  -3   2   0     2801.86     3128.39    173.91 o
  -2   2   0     1716.04     1819.83      4.10 o
  -1   2   0      173.72      168.82      7.45 o
   0   2   0     1031.81     1144.91     10.56 o
   1   2   0     9526.36    11143.47    109.87 o
   2   2   0      626.78      773.94      9.55 o
   3   2   0       71.96       58.15      6.68 o
   4   2   0     1667.16     1905.36     28.41 o
   5   2   0      457.50      477.52      6.83 o
   6   2   0      214.62      203.85     34.22 o
   7   2   0      532.74      567.21      7.06 o
   8   2   0        8.82        6.48      2.88 o
   9   2   0        0.24        0.12      1.01 o
  10   2   0       24.65       23.53      8.52 o
 -11   3   0        0.00        4.28      2.33 o
 -10   3   0       39.88       29.01      4.94 o
  -9   3   0        3.58        2.06      1.59 o
  -8   3   0      173.28      207.35     11.89 o
  -7   3   0        0.11        0.39      0.50 o
  -6   3   0      262.47      257.31      2.78 o
  -5   3   0     1463.30     1546.51     63.34 o
  -4   3   0      135.92      120.40      6.89 o
  -3   3   0     4602.92     5109.46     62.89 o
  -2   3   0     4339.25     5075.14     54.76 o
  -1   3   0     3329.19     3594.34     48.79 o
   0   3   0     7742.81     8430.74     67.86 o
   1   3   0      606.56      673.77      2.36 o
   2   3   0       32.73       24.93      0.90 o
   3   3   0       83.10       90.62      1.64 o
   4   3   0      292.84      298.79     11.17 o
   5   3   0       91.42       77.51      5.50 o
   6   3   0      491.22      460.48     28.78 o
   7   3   0       80.36       79.97      3.44 o
   8   3   0       25.72       15.91      3.33 o
   9   3   0       54.16       49.98      3.78 o
  10   3   0        0.56        3.83      2.58 o
 -11   4   0       31.59       48.66      5.15 o
 -10   4   0       60.26       61.17      5.06 o
  -9   4   0        5.33        3.90      2.10 o
  -8   4   0       32.35       25.84      3.80 o
  -7   4   0       89.47       77.17      2.95 o
  -6   4   0        7.70        9.20      1.42 o
  -5   4   0      773.79      673.95     34.13 o
  -4   4   0        0.05        1.59      1.40 o
  -3   4   0      109.65       92.10      2.65 o
  -2   4   0      622.42      690.73     17.51 o
  -1   4   0      328.92      301.69     11.52 o
   0   4   0     4977.96     5341.21     87.25 o
   1   4   0      243.99      320.39      5.73 o
   2   4   0     8450.11    10514.22     26.23 o
   3   4   0     1752.42     1891.61     15.42 o
   4   4   0      465.31      423.58      6.85 o
   5   4   0      743.58      693.36     37.53 o
   6   4   0      177.15      168.55      4.17 o
   7   4   0      528.44      547.04     37.47 o
   8   4   0      373.41      419.16      6.11 o
   9   4   0        4.56        4.05      2.11 o
  10   4   0       12.97        5.59      1.94 o
 -11   5   0        5.03       10.81      3.30 o
 -10   5   0        0.13        1.68      1.95 o
  -9   5   0       15.56       11.99      3.23 o
  -8   5   0       31.97       26.90      4.36 o
  -7   5   0       27.22       22.68      5.67 o
  -6   5   0      936.89      941.78     82.43 o
  -5   5   0      430.74      421.37     12.23 o
  -4   5   0      339.41      380.81      3.19 o
  -3   5   0        2.36        6.64      1.11 o
  -2   5   0      210.38      195.78      2.22 o
  -1   5   0       23.14       19.91      1.02 o
   0   5   0      354.50      335.10      3.02 o
   1   5   0     1704.23     1728.34     16.87 o
   2   5   0      351.74      375.96      9.55 o
   3   5   0      256.16      265.88      2.30 o
   4   5   0      467.92      496.27     12.94 o
   5   5   0      808.35      867.09     49.21 o
   6   5   0      447.45      428.22     36.56 o
   7   5   0       11.53        7.96      3.18 o
   8   5   0       85.85       84.31      3.76 o
   9   5   0      111.61      132.35      4.60 o
 -11   6   0        5.64        6.25      2.61 o
 -10   6   0       11.22        5.04      2.00 o
  -9   6   0       14.20       11.75      2.34 o
  -8   6   0      298.67      306.32     17.47 o
  -7   6   0        2.32        0.30      0.74 o
  -6   6   0      156.27      163.13     12.51 o
  -5   6   0     1586.37     1630.96     59.01 o
  -4   6   0       65.86       70.13      5.37 o
  -3   6   0       86.45       64.17      4.13 o
  -2   6   0     2244.81     2465.20     99.61 o
  -1   6   0      236.64      266.06     10.11 o
   0   6   0     4775.89     5159.47     34.01 o
   1   6   0        4.89        8.23      1.54 o
   2   6   0      128.24      178.66      3.87 o
   3   6   0     2348.02     2430.60     47.91 o
   4   6   0       71.04       59.43      2.27 o
   5   6   0        0.21        1.28      0.98 o
   6   6   0       11.55        3.73      1.39 o
   7   6   0        3.05        1.22      1.20 o
   8   6   0       48.52       41.26      3.22 o
   9   6   0       42.00       42.08      3.59 o
 -11   7   0       10.52        6.34      2.35 o
 -10   7   0        2.99        3.88      2.22 o
  -9   7   0      119.59      116.45      6.37 o
  -8   7   0        3.10        1.71      0.96 o
  -7   7   0       94.59       98.10      5.58 o
  -6   7   0      131.85      131.23      6.11 o
  -5   7   0      324.18      331.47      4.04 o
  -4   7   0       41.56       34.75      1.90 o
  -3   7   0      288.42      298.32      7.69 o
  -2   7   0      941.01      949.40     44.52 o
  -1   7   0     3234.54     3992.27    237.51 o
   0   7   0     1420.89     1652.27     44.82 o
   1   7   0     1509.40     1531.17     30.51 o
   2   7   0      164.57      148.36      2.94 o
   3   7   0       39.36       22.23      3.82 o
   4   7   0      529.80      523.02     15.67 o
   5   7   0      169.46      155.34      4.13 o
   6   7   0      148.92      131.44     10.66 o
   7   7   0      222.20      239.08      5.32 o
   8   7   0       67.88       81.10     10.69 o
 -11   8   0       54.69       71.05      5.49 o
 -10   8   0       11.55        9.65      3.44 o
  -9   8   0       33.80       41.23      4.77 o
  -8   8   0      140.13      132.29      9.07 o
  -7   8   0       32.96       32.85     17.93 o
  -6   8   0       88.40       76.06      2.54 o
  -5   8   0      135.91      128.49      5.03 o
  -4   8   0       21.79       16.50      3.91 o
  -3   8   0      416.54      411.63     49.68 o
  -2   8   0      244.26      258.26     17.35 o
  -1   8   0       60.02       60.37      6.25 o
   0   8   0       46.86       35.70      3.57 o
   1   8   0      219.76      194.05      3.09 o
   2   8   0       55.73       42.01      1.62 o
   3   8   0       16.06       18.79      5.71 o
   4   8   0       81.15       81.11      9.52 o
   5   8   0       42.46       31.39      4.59 o
   6   8   0       11.92        9.67      1.98 o
   7   8   0      116.77      108.55     12.12 o
   8   8   0        2.57        6.89      3.24 o
 -11   9   0        2.67        4.03      2.47 o
 -10   9   0       77.80      121.19      7.30 o
  -9   9   0       28.56       23.11      2.58 o
  -8   9   0       12.09        9.10      1.65 o
  -7   9   0       82.64       76.10      3.33 o
  -6   9   0       74.32       67.20      6.76 o
  -5   9   0      475.49      512.07      5.69 o
  -4   9   0      129.40      127.16      3.86 o
  -3   9   0      486.25      446.86     33.92 o
  -2   9   0     1154.29     1157.94     71.78 o
  -1   9   0      510.89      487.98      3.81 o
   0   9   0      174.35      178.17      4.38 o
   1   9   0      208.89      188.70     11.22 o
   2   9   0       57.23       52.95      5.65 o
   3   9   0      210.21      174.24      3.67 o
   4   9   0       68.76       64.96      5.22 o
   5   9   0      180.87      165.11      4.04 o
   6   9   0        3.28        5.26      3.53 o
   7   9   0        7.42        6.63      3.02 o
 -11  10   0        3.12        3.60      2.30 o
 -10  10   0       19.68       26.96      4.45 o
  -9  10   0       31.54       20.71      2.31 o
  -8  10   0       25.80       16.06      2.85 o
  -7  10   0      210.93      206.71      7.08 o
  -6  10   0       17.94       10.76      2.89 o
  -5  10   0      674.12      717.48     14.38 o
  -4  10   0        5.14        1.16      1.49 o
  -3  10   0        0.26        1.21      1.53 o
  -2  10   0      567.68      548.13     32.96 o
  -1  10   0       77.98       73.13      3.57 o
   0  10   0     2138.75     2259.62    167.31 o
   1  10   0       56.93       36.58      2.00 o
   2  10   0      283.59      247.04     16.15 o
   3  10   0      282.59      297.99      7.23 o
   4  10   0       24.30       24.57      2.48 o
   5  10   0       26.33       22.59      3.52 o
   6  10   0      100.05       92.41     21.12 o
   7  10   0        0.16        3.68      1.79 o
 -10  11   0        2.95        3.49      2.28 o
  -9  11   0       23.93       17.46      2.32 o
  -8  11   0       13.51        8.93      2.15 o
  -7  11   0       47.43       49.70      3.20 o
  -6  11   0        2.63        0.85      1.06 o
  -5  11   0       88.08       85.96      4.90 o
  -4  11   0      161.80      170.46      5.90 o
  -3  11   0        0.35        0.32      1.21 o
  -2  11   0       67.55       52.62      1.35 o
  -1  11   0      244.89      220.34      3.31 o
   0  11   0      108.50      108.26      9.05 o
   1  11   0       87.52       69.21      6.89 o
   2  11   0       46.74       49.95      4.64 o
   3  11   0       55.98       53.11      3.83 o
   4  11   0      127.98      137.12     12.85 o
   5  11   0        6.70        2.04      1.46 o
   6  11   0       39.99       34.54      7.55 o
 -10  12   0        4.66        4.63      2.50 o
  -9  12   0       18.29       11.74      2.69 o
  -8  12   0      191.30      203.06      8.13 o
  -7  12   0       23.13       18.12      2.99 o
  -6  12   0      157.49      150.89      8.53 o
  -5  12   0       32.45       22.75      2.28 o
  -4  12   0       60.34       44.36      2.90 o
  -3  12   0      138.69      141.34      5.07 o
  -2  12   0       20.51        9.35      1.60 o
  -1  12   0        1.33        1.80      0.89 o
   0  12   0      312.93      324.94     25.29 o
   1  12   0       47.34       45.58      6.96 o
   2  12   0        0.06        1.82      1.45 o
   3  12   0      198.69      200.85      6.24 o
   4  12   0       56.84       60.22     16.44 o
   5  12   0        0.11        3.69      1.66 o
 -10  13   0       48.10       53.48      5.18 o
  -9  13   0       17.40       13.35      3.93 o
  -8  13   0       12.80       12.26      6.13 o
  -7  13   0      110.43      119.85     15.23 o
  -6  13   0       13.56        8.45      2.03 o
  -5  13   0      256.40      302.37      7.87 o
  -4  13   0       38.24       34.77      3.57 o
  -3  13   0       50.24       48.42      3.69 o
  -2  13   0      286.30      293.79      6.42 o
  -1  13   0      301.24      304.99      6.89 o
   0  13   0      314.77      361.74     20.91 o
   1  13   0      314.65      299.57     21.61 o
   2  13   0      262.59      279.87      7.40 o
   3  13   0      235.29      242.80      7.35 o
   4  13   0        0.17        3.31      2.00 o
  -9  14   0       15.88       14.01      2.19 o
  -8  14   0        6.17        8.63      3.35 o
  -7  14   0        4.99        4.77      2.15 o
  -6  14   0       23.98       26.52      4.65 o
  -5  14   0      154.68      174.97      6.23 o
  -4  14   0        0.72        3.26      2.58 o
  -3  14   0       29.54       19.01      2.98 o
  -2  14   0       50.00       41.66      3.79 o
  -1  14   0      142.33      150.01      5.68 o
   0  14   0        0.02        4.54      1.96 o
   1  14   0       38.36       43.74      5.41 o
   2  14   0      107.95      122.92      5.74 o
   3  14   0       55.39       42.23      3.63 o
  -8  15   0       14.47       11.13      3.86 o
  -7  15   0       57.76       81.70      6.19 o
  -6  15   0        9.22        5.45      2.67 o
  -5  15   0      145.84      149.91      6.64 o
  -4  15   0       70.46       68.57      4.64 o
  -3  15   0       13.30        5.62      1.99 o
  -2  15   0        4.28        4.94      2.37 o
  -1  15   0       14.80       16.92      3.48 o
   0  15   0       32.53       28.49      2.98 o
   2  15   0        8.08        5.83      2.38 o
  -7  16   0        1.07        3.76      3.30 o
  -6  16   0        3.89        5.42      2.45 o
  -5  16   0       11.33       19.36      4.00 o
  -4  16   0       15.29        8.78      2.79 o
  -3  16   0        1.43        5.92      2.67 o
  -2  16   0        7.11        6.79      3.15 o
  -1  16   0       20.54       14.55      3.55 o
   0  16   0        0.03        2.89      1.91 o
  -5  17   0       24.86       22.07      4.57 o
  -4  17   0       58.60       68.04      5.43 o
  -3  17   0       52.51       54.32      4.74 o
  -2  17   0       34.66       36.20      4.36 o
   1 -17   1       62.06       73.92      5.02 o
   2 -17   1       15.59       12.77      3.06 o
   3 -17   1       10.66        7.69      2.64 o
   4 -17   1        4.71        4.62      2.11 o
   5 -17   1       17.31       20.24      3.74 o
   0 -16   1        2.00        1.81      1.77 o
   1 -16   1       48.22       57.51      4.08 o
   2 -16   1       48.57       46.22      3.91 o
   3 -16   1       10.83       19.07      3.63 o
   4 -16   1       36.71       29.66      3.82 o
   5 -16   1       10.04       22.06      4.45 o
   6 -16   1       33.47       38.93      4.92 o
   7 -16   1       74.15       89.47      6.88 o
  -2 -15   1        0.74        2.93      1.69 o
   0 -15   1        9.80        7.34      2.18 o
   1 -15   1        2.41        6.47      2.52 o
   2 -15   1       82.34       95.14      6.10 o
   3 -15   1       20.12       17.73      2.94 o
   4 -15   1       78.41       94.18      5.50 o
   5 -15   1        0.03        6.58      2.69 o
   6 -15   1       17.34       22.89      4.02 o
   7 -15   1      202.11      295.89      8.16 o
   8 -15   1        0.16       14.99      3.24 o
  -4 -14   1        1.81        5.76      2.05 o
  -3 -14   1       62.69       56.97      4.72 o
  -2 -14   1       50.78       46.05      3.28 o
  -1 -14   1       18.22       14.83      1.80 o
   0 -14   1      211.51      210.46      5.76 o
   1 -14   1       15.87       11.51      2.94 o
   2 -14   1       73.10       51.96      3.95 o
   3 -14   1       15.80       11.99      3.26 o
   4 -14   1       12.61       18.77      3.67 o
   5 -14   1      228.61      270.62      8.91 o
   6 -14   1       14.50       20.77      4.24 o
   7 -14   1       15.06       19.33      3.75 o
   8 -14   1        8.62       14.61      2.92 o
   9 -14   1       30.78       27.47      4.05 o
  -5 -13   1       98.47      105.28      8.13 o
  -4 -13   1      244.97      263.16      5.62 o
  -3 -13   1        2.58        2.24      1.91 o
  -2 -13   1      299.93      316.31      7.07 o
  -1 -13   1      203.29      213.23     14.21 o
   0 -13   1        0.26        1.37      0.84 o
   1 -13   1      350.24      383.15      8.31 o
   2 -13   1       10.05        7.68      2.18 o
   3 -13   1       81.32       71.16      4.52 o
   4 -13   1       65.90       47.26      3.21 o
   5 -13   1       82.24       61.65      4.29 o
   6 -13   1       39.94       25.86      3.14 o
   7 -13   1        7.10       10.69      7.13 o
   8 -13   1       49.77       49.47      3.39 o
   9 -13   1        0.42        2.70      1.34 o
  10 -13   1       34.79       33.38      2.86 o
  -5 -12   1       87.17       92.70     11.29 o
  -4 -12   1        2.92       15.09      3.28 o
  -3 -12   1      149.82      173.64      6.57 o
  -2 -12   1        5.58        4.64      1.14 o
  -1 -12   1      161.85      172.87     18.46 o
   0 -12   1       12.42        6.92      1.18 o
   1 -12   1      540.26      545.31     22.72 o
   2 -12   1      229.87      218.20      5.45 o
   3 -12   1       26.35       17.63      5.23 o
   4 -12   1       63.84       45.67      2.99 o
   5 -12   1      283.15      274.12      7.62 o
   6 -12   1       13.37        6.93      3.67 o
   7 -12   1        8.46        6.37      1.72 o
   8 -12   1       35.50       24.67      3.78 o
   9 -12   1       12.85       10.32      2.06 o
  10 -12   1        9.61       16.08      3.69 o
  -6 -11   1        1.17        4.73      1.95 o
  -5 -11   1        2.19        0.68      2.16 o
  -4 -11   1       49.81       51.55      4.23 o
  -3 -11   1       20.71       17.68      2.65 o
  -2 -11   1       84.04       89.96      2.63 o
  -1 -11   1      311.78      241.49     17.17 o
   0 -11   1       63.68       55.39      2.02 o
   1 -11   1       17.83       14.98      1.19 o
   2 -11   1       36.15       28.14      1.69 o
   3 -11   1        9.24        4.90      1.53 o
   4 -11   1        0.07        0.75      1.15 o
   5 -11   1       86.02       80.42      4.53 o
   6 -11   1      218.68      236.35     15.27 o
   7 -11   1      140.97      147.43     17.27 o
   8 -11   1        5.80        4.16      4.04 o
   9 -11   1      111.57      120.01      4.08 o
  10 -11   1       10.31        7.78      2.68 o
  -7 -10   1       28.74       23.06      7.51 o
  -6 -10   1      208.13      201.36     14.63 o
  -5 -10   1       36.55       29.56      2.53 o
  -4 -10   1       13.78        8.64      1.77 o
  -3 -10   1      236.89      228.80      6.86 o
  -2 -10   1      125.78      112.57      2.69 o
  -1 -10   1       27.42       17.10      2.66 o
   0 -10   1       94.68       79.13      1.88 o
   1 -10   1       41.13       29.67      1.44 o
   2 -10   1       14.68       13.90      0.85 o
   3 -10   1      135.62      129.14      4.82 o
   4 -10   1       65.90       66.80      3.90 o
   5 -10   1      225.99      235.48      8.65 o
   6 -10   1       53.00       47.37      3.18 o
   7 -10   1       13.67        8.19      3.06 o
   8 -10   1       96.49      102.02      3.80 o
   9 -10   1        3.02        3.00      1.30 o
  10 -10   1        2.00        1.81      1.91 o
  11 -10   1       19.46        6.82      2.29 o
  -7  -9   1        1.08        1.84      1.37 o
  -6  -9   1       92.17       76.75      9.51 o
  -5  -9   1      129.04      102.54      4.37 o
  -4  -9   1       68.56       70.37     11.94 o
  -3  -9   1      238.87      258.50     15.44 o
  -2  -9   1       41.58       36.13      1.75 o
  -1  -9   1     2010.71     2172.39    125.08 o
   0  -9   1      349.21      310.62      5.23 o
   1  -9   1      288.96      274.36     10.48 o
   2  -9   1      908.74      913.06     55.42 o
   3  -9   1      170.07      146.60      4.89 o
   4  -9   1       10.55        5.10      1.88 o
   5  -9   1       48.83       39.84      2.56 o
   6  -9   1       38.72       32.12      2.41 o
   7  -9   1        0.76       -0.18      0.79 o
   8  -9   1        2.47        2.69      1.20 o
   9  -9   1       98.03       94.79      5.99 o
  10  -9   1       80.55       94.60      5.82 o
  11  -9   1        2.68        4.00      2.30 o
  -8  -8   1        0.22        3.29      1.81 o
  -7  -8   1        0.29        1.93      1.56 o
  -6  -8   1       29.46       22.03      7.87 o
  -5  -8   1       83.29       75.98      2.70 o
  -4  -8   1        3.84        8.14      2.39 o
  -3  -8   1      144.14      140.32     12.54 o
  -2  -8   1        6.37       15.27      1.88 o
  -1  -8   1       30.14       31.00      1.19 o
   0  -8   1      110.09       77.52      3.08 o
   1  -8   1     3418.48     3710.26     50.11 o
   2  -8   1       16.25        8.50      1.28 o
   3  -8   1      537.24      517.04     68.75 o
   4  -8   1      213.97      204.34      3.80 o
   5  -8   1      699.58      633.50      8.47 o
   6  -8   1      324.76      322.45      4.68 o
   7  -8   1     1003.31     1090.18     49.00 o
   8  -8   1      109.26      100.39     15.57 o
   9  -8   1      253.31      275.41      7.32 o
  10  -8   1       31.67       27.36      4.07 o
  11  -8   1        1.04        3.13      1.82 o
  -9  -7   1      134.81      159.00      5.03 o
  -8  -7   1       28.87       22.09      2.27 o
  -7  -7   1      289.23      290.49      5.34 o
  -6  -7   1      178.11      174.17      4.69 o
  -5  -7   1      146.39      110.79      3.40 o
  -4  -7   1      653.46      661.85     14.17 o
  -3  -7   1     1145.80     1193.55     15.45 o
  -2  -7   1      218.64      214.77      4.54 o
  -1  -7   1     2157.67     2384.11     14.06 o
   0  -7   1      532.68      575.17      8.08 o
   1  -7   1     1608.39     1691.51     41.94 o
   2  -7   1       74.70       89.00      5.09 o
   3  -7   1        3.57        4.09      2.25 o
   4  -7   1      468.35      467.20     29.60 o
   5  -7   1       10.31       17.23      2.78 o
   6  -7   1      332.48      340.86      4.31 o
   7  -7   1      132.97      121.82      3.17 o
   8  -7   1        0.00        0.18      0.74 o
   9  -7   1       38.20       30.72      4.22 o
  10  -7   1       21.66       12.12      3.06 o
  11  -7   1        9.85       12.67      3.96 o
  -9  -6   1       43.28       51.84      7.27 o
  -8  -6   1       13.77       15.00      3.44 o
  -7  -6   1       12.61        8.19      4.91 o
  -6  -6   1      382.65      396.99      8.91 o
  -5  -6   1     1968.00     2053.06    149.99 o
  -4  -6   1      755.80      731.50      9.08 o
  -3  -6   1     1631.62     1806.42     53.01 o
  -2  -6   1        4.26        7.53      0.77 o
  -1  -6   1     3241.20     3823.72    122.57 o
   0  -6   1     1671.12     1832.21     25.68 o
   1  -6   1      192.73      206.62     12.03 o
   2  -6   1       49.29       34.56      2.42 o
   3  -6   1        1.73        0.75      0.81 o
   4  -6   1      117.20      109.67     10.41 o
   5  -6   1      401.30      380.26     13.53 o
   6  -6   1      943.48      933.06      5.20 o
   7  -6   1       12.12        5.48      0.85 o
   8  -6   1        1.22        1.09      1.17 o
   9  -6   1        2.04        2.18      1.55 o
  10  -6   1       20.13       15.35      3.62 o
  11  -6   1       92.69      116.29      6.49 o
  -9  -5   1       10.27        9.07      2.08 o
  -8  -5   1       24.06       17.12      6.75 o
  -7  -5   1       97.71       82.31      3.19 o
  -6  -5   1       41.72       46.52      3.80 o
  -5  -5   1      135.03      126.22      9.74 o
  -4  -5   1       12.44       14.90      2.05 o
  -3  -5   1      473.33      472.64     13.99 o
  -2  -5   1      595.62      598.29      2.52 o
  -1  -5   1      664.32      825.32     10.02 o
   0  -5   1      166.88      183.38      2.17 o
   1  -5   1      265.52      263.04      2.36 o
   2  -5   1     1685.75     1784.52     65.18 o
   3  -5   1      842.80      881.94     26.61 o
   4  -5   1        0.00        2.24      0.83 o
   5  -5   1      936.13      933.01     24.78 o
   6  -5   1      381.67      393.13     38.29 o
   7  -5   1       51.18       45.86      2.58 o
   8  -5   1       19.58       17.01      5.22 o
   9  -5   1      120.91      108.05      5.86 o
  10  -5   1       11.96        5.94      2.19 o
  11  -5   1       75.65       89.75      6.30 o
 -10  -4   1       36.32       30.92      3.27 o
  -9  -4   1      230.32      260.51     16.37 o
  -8  -4   1       46.14       38.24      8.65 o
  -7  -4   1       31.32       25.67      3.39 o
  -6  -4   1      813.20      791.36     59.12 o
  -5  -4   1        5.45       22.74     14.11 o
  -4  -4   1       56.90       53.83      5.04 o
  -3  -4   1       59.40       52.56      3.61 o
  -2  -4   1     2682.29     3258.91     61.45 o
  -1  -4   1     4025.70     4626.27    141.59 o
   0  -4   1     6945.83     7319.69    328.00 o
   1  -4   1        3.20        4.43      0.74 o
   2  -4   1        0.45        1.83      1.36 o
   3  -4   1        7.42        4.71      2.16 o
   4  -4   1      959.94      875.57     22.51 o
   5  -4   1      108.50       98.87      2.39 o
   6  -4   1       21.93        8.92      0.98 o
   7  -4   1      100.78       77.68      3.78 o
   8  -4   1       43.19       49.95      4.81 o
   9  -4   1      146.55      154.45      6.31 o
  10  -4   1       59.36       59.84      5.33 o
  11  -4   1       24.56       23.03      3.76 o
 -10  -3   1        1.50        4.77      3.04 o
  -9  -3   1       39.59       36.60      4.27 o
  -8  -3   1       33.25       36.20      3.14 o
  -7  -3   1       99.07      105.52      4.68 o
  -6  -3   1       21.84       21.33      3.04 o
  -5  -3   1        0.68        1.27      1.39 o
  -4  -3   1      367.24      431.20     12.75 o
  -3  -3   1      331.09      385.82     13.24 o
  -2  -3   1     1797.75     1965.93     26.87 o
  -1  -3   1      664.10      604.86     14.04 o
   0  -3   1       23.17       25.00      1.00 o
   1  -3   1     3895.43     4105.83    195.48 o
   2  -3   1      564.38      627.39      2.83 o
   3  -3   1       30.37       35.76      1.76 o
   4  -3   1        2.44        1.65      0.45 o
   5  -3   1        0.04        0.19      0.46 o
   6  -3   1       40.98       36.60      1.81 o
   7  -3   1       56.06       44.90      1.83 o
   8  -3   1       40.94       33.67     14.98 o
   9  -3   1        1.30        2.62      1.86 o
  10  -3   1       35.92       40.38      4.92 o
  11  -3   1        6.06        4.07      1.81 o
 -10  -2   1       13.26        8.31      3.43 o
  -9  -2   1       24.53       16.51      1.76 o
  -8  -2   1      551.99      566.78     25.84 o
  -7  -2   1        0.53        2.45      1.58 o
  -6  -2   1     1328.85     1532.99      9.20 o
  -5  -2   1        0.05        6.34      1.73 o
  -4  -2   1       27.60       19.08      1.70 o
  -3  -2   1     4768.69     5412.40     65.35 o
  -2  -2   1      381.79      327.48      5.11 o
  -1  -2   1     2028.50     2189.01     46.03 o
   0  -2   1      197.22      206.28      5.22 o
   1  -2   1    15483.19    17732.46    762.15 o
   2  -2   1     2169.13     2277.92     24.27 o
   3  -2   1     1608.57     1605.24     46.39 o
   4  -2   1     1772.35     1630.80     79.60 o
   5  -2   1      316.57      286.47      8.76 o
   6  -2   1      647.02      588.38     33.35 o
   7  -2   1      561.46      551.96     51.42 o
   8  -2   1       14.65        9.40      7.72 o
   9  -2   1      392.39      450.70      8.81 o
  10  -2   1      158.85      160.07      6.52 o
  11  -2   1        9.07       11.19      3.81 o
 -11  -1   1        1.99        3.31      1.80 o
 -10  -1   1        7.03        5.93      2.02 o
  -9  -1   1       15.91       11.29      2.13 o
  -8  -1   1      394.99      441.08      9.20 o
  -7  -1   1      479.20      509.21      8.57 o
  -6  -1   1       41.41       33.11      3.12 o
  -5  -1   1        1.26        6.96      6.35 o
  -4  -1   1        1.45        5.53      1.11 o
  -3  -1   1      241.26      213.77      2.94 o
  -2  -1   1        7.57        6.98      1.27 o
  -1  -1   1      551.93      668.51     17.50 o
   2  -1   1      128.58      106.59      4.80 o
   3  -1   1      132.32      110.60      1.90 o
   4  -1   1      471.50      499.67      8.94 o
   5  -1   1      511.73      455.92     26.78 o
   6  -1   1     1596.49     1545.96     61.87 o
   7  -1   1      166.99      135.15      9.60 o
   8  -1   1       15.70       12.51      1.87 o
   9  -1   1        8.15        2.75      1.49 o
  10  -1   1       10.22       11.58      4.00 o
  11  -1   1        4.07        4.98      2.23 o
 -11   0   1       61.18       76.09      6.10 o
 -10   0   1       94.39       91.85      5.64 o
  -9   0   1        0.13        2.39      1.23 o
  -8   0   1       81.32       80.38      7.52 o
  -7   0   1      882.07      972.98      9.55 o
  -6   0   1      733.16      724.94      7.11 o
  -5   0   1      807.49      581.18    145.00 o
  -4   0   1      157.57      139.36     27.53 o
  -3   0   1     3023.23     3135.32     12.89 o
  -2   0   1    20983.45    23562.97    472.78 o
  -1   0   1       90.99       85.08      2.15 o
   2   0   1      488.26      446.42     25.99 o
   3   0   1        6.90        1.28      0.56 o
   4   0   1     1433.15     1493.62    104.96 o
   5   0   1      205.93      238.43     22.87 o
   6   0   1      268.87      252.73     16.74 o
   7   0   1       37.85       30.09      1.98 o
   8   0   1       19.74       15.28      3.61 o
   9   0   1        1.55        3.08      1.32 o
  10   0   1       21.89       22.13      3.36 o
  11   0   1        2.76        4.22      3.08 o
 -11   1   1        1.64        5.43      2.66 o
 -10   1   1       17.31       15.88      3.27 o
  -9   1   1       58.72       48.68      6.82 o
  -8   1   1       24.11       19.84      3.12 o
  -7   1   1       23.13       29.44      3.37 o
  -6   1   1      651.26      576.62    103.79 o
  -5   1   1       48.27       29.83      2.84 o
  -4   1   1       99.03       76.71      2.08 o
  -3   1   1      619.37      638.61     13.95 o
  -2   1   1     2804.71     2969.79     13.83 o
  -1   1   1       46.30      211.02      2.36 o
   1   1   1     6885.22     8018.39    281.79 o
   2   1   1      452.23      419.15     12.18 o
   3   1   1       76.63       47.75      5.45 o
   4   1   1     1988.72     2293.76     76.01 o
   5   1   1      264.12      262.95      3.51 o
   6   1   1      128.83      147.10     27.71 o
   7   1   1      810.08      868.53      7.53 o
   8   1   1        6.42        4.82      2.52 o
   9   1   1       30.33       17.29      3.59 o
  10   1   1        0.20        4.15      1.52 o
 -11   2   1        0.78        2.28      2.25 o
 -10   2   1       23.97       21.90      3.89 o
  -9   2   1        2.31        3.46      2.23 o
  -8   2   1        0.73        8.62      3.39 o
  -7   2   1      388.16      437.27      7.98 o
  -6   2   1      512.35      434.88     43.13 o
  -5   2   1       69.00       67.41      7.95 o
  -4   2   1     2269.57     2018.00    286.24 o
  -3   2   1      216.16      211.26     11.38 o
  -2   2   1     8927.19     9706.29    142.73 o
  -1   2   1     2376.37     2358.51     19.32 o
   0   2   1    21785.72    26424.79    477.71 o
   1   2   1     6362.01     7354.08     38.41 o
   2   2   1      940.12      991.54      8.42 o
   3   2   1      404.18      308.97     19.63 o
   4   2   1     1168.82     1120.29      5.01 o
   5   2   1     1011.85     1094.00      5.95 o
   6   2   1       33.54       17.00      4.47 o
   7   2   1      105.29      100.12      5.95 o
   8   2   1      319.74      307.34     32.99 o
   9   2   1      211.96      234.22     14.35 o
  10   2   1        8.04        8.80      4.88 o
 -11   3   1        5.21        3.91      2.25 o
 -10   3   1        3.89        1.30      1.44 o
  -9   3   1       32.12       19.95      3.50 o
  -8   3   1      427.41      510.00      9.09 o
  -7   3   1      153.50      142.85      2.53 o
  -6   3   1        1.16        0.45      0.46 o
  -5   3   1      105.29       76.23      7.29 o
  -4   3   1      175.32      225.71      2.64 o
  -3   3   1      191.46      202.20      1.96 o
  -2   3   1     7615.79     8586.12    118.79 o
  -1   3   1     3566.93     3917.47     69.70 o
   0   3   1      358.58      306.61      4.19 o
   1   3   1       12.61       20.03      0.78 o
   2   3   1     1752.58     1912.93      7.75 o
   3   3   1       12.80       20.77      1.95 o
   4   3   1       49.98       56.93      5.30 o
   5   3   1     1170.82     1317.74      6.87 o
   6   3   1     1364.64     1445.19     42.44 o
   7   3   1        8.77        7.18      1.41 o
   8   3   1       15.69       13.04      1.92 o
   9   3   1        0.02        1.98      1.18 o
  10   3   1        6.94        3.06      1.48 o
 -11   4   1      144.35      176.53      7.03 o
 -10   4   1        3.54        3.68      2.59 o
  -9   4   1       87.49       90.40      5.30 o
  -8   4   1      823.45      929.22     10.10 o
  -7   4   1        0.07        0.83      0.84 o
  -6   4   1     2045.63     2280.17    104.07 o
  -5   4   1      433.18      430.73     41.68 o
  -4   4   1      254.99      216.83     12.49 o
  -3   4   1     1045.52     1091.66     22.41 o
  -2   4   1     3527.88     4085.03     91.59 o
  -1   4   1      663.53      593.75     31.88 o
   0   4   1        0.29        3.69      0.57 o
   1   4   1     5238.07     6289.83     98.41 o
   2   4   1        6.16        7.62      0.76 o
   3   4   1       68.39       73.79      1.74 o
   4   4   1     2161.35     2356.55     74.95 o
   5   4   1       42.56       53.99      3.35 o
   6   4   1      673.73      672.93     22.46 o
   7   4   1        4.41        4.23      1.28 o
   8   4   1       63.54       50.30      6.46 o
   9   4   1       66.58       71.32      6.99 o
  10   4   1       19.27       17.99      3.98 o
 -11   5   1        2.12        3.00      2.44 o
 -10   5   1      125.26      129.80      6.84 o
  -9   5   1       54.28       51.93      4.55 o
  -8   5   1       11.74        3.45      1.70 o
  -7   5   1        0.55        0.27      0.88 o
  -6   5   1       57.20       54.70      6.46 o
  -5   5   1        0.45        2.25      1.36 o
  -4   5   1       78.23      101.62     10.29 o
  -3   5   1      900.99      919.33     10.96 o
  -2   5   1     1435.44     1434.82     56.21 o
  -1   5   1      807.70      744.30     46.22 o
   0   5   1      883.36      846.99     19.99 o
   1   5   1      104.83      123.35      4.60 o
   2   5   1     1745.33     2036.06      8.38 o
   3   5   1      483.37      554.23      2.42 o
   4   5   1        6.51        8.37      2.35 o
   5   5   1       84.66       65.56      2.62 o
   6   5   1      186.71      185.26      8.44 o
   7   5   1      460.65      449.26     19.92 o
   8   5   1        0.02        3.72      1.74 o
   9   5   1       25.28       23.87      8.85 o
 -11   6   1       20.48       21.80      4.50 o
 -10   6   1       52.30       65.17      5.78 o
  -9   6   1        0.11        2.32      1.95 o
  -8   6   1       25.05       12.88      5.23 o
  -7   6   1      360.62      342.02     19.96 o
  -6   6   1     1022.28     1109.57     69.17 o
  -5   6   1      129.60      131.96     11.21 o
  -4   6   1        3.97        4.96      1.37 o
  -3   6   1      518.77      483.66     33.01 o
  -2   6   1      127.59      104.38      3.30 o
  -1   6   1        2.47        1.71      0.89 o
   0   6   1      618.04      668.57     20.36 o
   1   6   1       33.59       31.32      2.69 o
   2   6   1      414.30      395.15      3.70 o
   3   6   1      476.81      502.90      3.52 o
   4   6   1     1660.88     1698.63      8.10 o
   5   6   1      182.01      168.63      3.69 o
   6   6   1      106.01       88.80      6.03 o
   7   6   1      464.76      474.86     10.75 o
   8   6   1       39.98       48.37      7.56 o
   9   6   1        2.24        3.72      2.61 o
 -11   7   1       13.78        6.30      2.42 o
 -10   7   1       58.32       65.10      5.40 o
  -9   7   1       20.62       24.13      3.57 o
  -8   7   1       24.10       22.68      1.97 o
  -7   7   1        5.04        4.14      2.19 o
  -6   7   1       22.35       21.93      1.80 o
  -5   7   1      458.93      464.01     24.91 o
  -4   7   1      465.35      478.99     11.64 o
  -3   7   1      221.52      223.33     20.22 o
  -2   7   1        0.07        2.54      1.25 o
  -1   7   1      172.80      186.76     35.37 o
   0   7   1      171.59      164.01      4.51 o
   1   7   1      427.27      428.71      4.35 o
   2   7   1       28.79       30.95      3.55 o
   3   7   1       16.92       13.61      5.84 o
   4   7   1        2.73        7.86      8.91 o
   5   7   1      154.68      146.27      4.71 o
   6   7   1        1.90        3.53      2.12 o
   7   7   1      101.40      109.85      4.41 o
   8   7   1       17.43       11.39      2.11 o
 -11   8   1        1.15        2.43      2.34 o
 -10   8   1        0.28        1.51      1.33 o
  -9   8   1       34.65       30.39      3.67 o
  -8   8   1      277.53      276.44     18.53 o
  -7   8   1       25.36       23.67      6.09 o
  -6   8   1       44.62       37.20      2.31 o
  -5   8   1      407.36      436.21      5.24 o
  -4   8   1      300.26      312.64     16.91 o
  -3   8   1       29.37       35.00      1.72 o
  -2   8   1       42.79       41.23      3.83 o
  -1   8   1      364.36      343.25      9.22 o
   0   8   1      644.32      706.62     16.16 o
   1   8   1      294.94      275.97      4.00 o
   2   8   1      183.77      171.83      8.45 o
   3   8   1     1362.95     1437.09      6.40 o
   4   8   1       55.60       63.09      8.18 o
   5   8   1        0.00        1.29      1.47 o
   6   8   1        0.36        2.52      1.54 o
   7   8   1      100.84      105.73      4.61 o
   8   8   1        0.84        2.28      1.58 o
 -11   9   1       25.11       25.12      3.84 o
 -10   9   1        3.39        4.44      2.77 o
  -9   9   1        0.59        1.65      1.02 o
  -8   9   1       35.73       26.31      5.22 o
  -7   9   1        6.52        5.77      2.77 o
  -6   9   1       37.78       29.49      2.15 o
  -5   9   1       67.40       48.79      2.31 o
  -4   9   1       65.11       69.34      8.11 o
  -3   9   1     1515.40     1657.62    124.57 o
  -2   9   1       49.48       63.24     10.69 o
  -1   9   1      314.09      301.94      6.30 o
   0   9   1      489.80      512.05     40.55 o
   1   9   1      823.83      816.45     41.03 o
   2   9   1     1340.92     1444.83    141.95 o
   3   9   1       76.33       65.27      4.49 o
   4   9   1       58.85       66.08      8.41 o
   5   9   1      549.28      537.98      6.29 o
   6   9   1       59.11       58.85      9.15 o
   7   9   1      174.93      213.81      5.17 o
 -11  10   1       43.82       39.88      4.77 o
 -10  10   1       46.76       41.99      5.31 o
  -9  10   1       91.56       80.36      3.57 o
  -8  10   1       48.66       42.85      2.83 o
  -7  10   1      266.06      295.01      5.55 o
  -6  10   1       73.98       57.06      3.80 o
  -5  10   1       31.73       23.42      2.95 o
  -4  10   1      153.75      151.61      5.62 o
  -3  10   1      544.28      658.28      8.84 o
  -2  10   1       19.86       12.65      1.23 o
  -1  10   1       20.18       16.99      1.55 o
   0  10   1      669.76      663.68     36.39 o
   1  10   1      706.53      708.65      5.99 o
   2  10   1       12.91       16.99      3.71 o
   3  10   1        8.99       10.39      3.18 o
   4  10   1       14.65       16.02      4.09 o
   5  10   1       17.07       19.63      2.51 o
   6  10   1       14.72       11.37      7.11 o
   7  10   1        0.54        4.81      1.90 o
 -10  11   1       28.00       26.14      4.22 o
  -9  11   1        0.26        4.53      1.66 o
  -8  11   1        6.82        5.97      2.13 o
  -7  11   1       54.20       43.11      2.66 o
  -6  11   1        0.58        0.08      0.88 o
  -5  11   1       34.05       26.16      2.39 o
  -4  11   1       41.41       29.62      2.72 o
  -3  11   1      318.66      339.08      7.16 o
  -2  11   1      170.71      151.42     10.77 o
  -1  11   1      625.00      689.92     39.16 o
   0  11   1       87.79       83.10      2.75 o
   1  11   1      216.74      240.07     15.60 o
   2  11   1      226.17      235.85      9.74 o
   3  11   1        6.98        5.91      2.46 o
   4  11   1       24.12       23.76      8.43 o
   5  11   1        3.63        3.62      1.68 o
   6  11   1       22.54       15.56      2.82 o
 -10  12   1       10.84        9.91      3.50 o
  -9  12   1        0.06        3.69      1.39 o
  -8  12   1        5.92       11.04      3.30 o
  -7  12   1       75.82       84.26     11.06 o
  -6  12   1        7.60        3.21      1.63 o
  -5  12   1       29.43       19.28      2.50 o
  -4  12   1      139.65      136.04      5.71 o
  -3  12   1        0.91        1.32      1.53 o
  -2  12   1       38.76       33.14      3.01 o
  -1  12   1        5.02        4.78      1.07 o
   0  12   1      155.13      138.81      5.91 o
   1  12   1        0.58        0.55      0.92 o
   2  12   1      100.37      100.54      9.64 o
   3  12   1       10.68        4.21      1.66 o
   4  12   1       63.79       61.09      7.85 o
   5  12   1        5.53        5.69      1.77 o
 -10  13   1        0.56        2.58      1.13 o
  -9  13   1       80.24       94.79      4.37 o
  -8  13   1       30.99       32.32      3.27 o
  -7  13   1       50.11       56.37      5.91 o
  -6  13   1       32.35       38.77      4.56 o
  -5  13   1       27.17       22.33      2.51 o
  -4  13   1       57.67       60.91      4.77 o
  -3  13   1       19.81       16.61      3.46 o
  -2  13   1        2.78        0.66      1.35 o
  -1  13   1       48.17       39.07      3.63 o
   0  13   1       10.72       12.58      1.60 o
   1  13   1       18.97       15.61      4.70 o
   2  13   1       11.44        8.83      2.09 o
   3  13   1        2.44        2.01      1.93 o
   4  13   1        0.05        3.13      1.64 o
  -9  14   1        1.00        6.05      4.32 o
  -8  14   1        0.18        0.69      1.89 o
  -7  14   1       19.78       18.37      3.52 o
  -6  14   1        0.51        3.45      1.97 o
  -5  14   1        4.23        2.05      1.44 o
  -4  14   1       64.10       54.97      3.80 o
  -3  14   1       21.79       13.76      2.95 o
  -2  14   1        9.66        8.89      2.78 o
  -1  14   1       84.79       93.62      5.23 o
   0  14   1       14.01       14.90      2.75 o
   1  14   1       55.30       67.30      3.05 o
   2  14   1       57.32       63.42      4.43 o
   3  14   1       24.39       17.72      3.38 o
  -8  15   1        0.00        2.75      2.64 o
  -7  15   1       14.57        7.49      2.81 o
  -6  15   1       68.67       81.47      6.20 o
  -5  15   1       17.91       12.00      2.39 o
  -4  15   1        0.03        2.83      2.16 o
  -3  15   1       97.24      113.36      6.42 o
  -2  15   1       17.82       19.51      3.35 o
  -1  15   1       58.32       49.97      4.33 o
   0  15   1      243.78      292.97      6.83 o
   2  15   1      227.50      258.68      6.51 o
  -7  16   1       59.70       65.74      5.48 o
  -6  16   1        9.29        8.32      3.93 o
  -5  16   1        0.22        2.02      2.28 o
  -4  16   1       26.77       17.81      3.56 o
  -3  16   1       45.96       49.03      4.65 o
  -2  16   1        0.45        4.87      3.15 o
  -1  16   1       16.10       12.07      2.60 o
   0  16   1       27.17       25.79      3.85 o
  -5  17   1        0.05        1.75      1.71 o
  -4  17   1       16.30       22.56      4.00 o
  -3  17   1        0.80        3.40      2.68 o
  -2  17   1        0.00        2.57      1.93 o
   1 -17   2       12.04        9.85      3.07 o
   2 -17   2        4.91        5.40      2.60 o
   3 -17   2       81.52       77.45      4.71 o
   4 -17   2       23.01       32.78      3.86 o
   5 -17   2       85.42      100.97      6.54 o
   6 -17   2       79.53       97.06      6.05 o
   0 -16   2       13.15       15.69      2.74 o
   1 -16   2       39.12       41.65      4.65 o
   2 -16   2       20.59       20.49      4.07 o
   3 -16   2        0.89        2.96      1.86 o
   4 -16   2        2.45        2.79      2.41 o
   5 -16   2        5.10       13.84      4.01 o
   6 -16   2       45.99       68.89      5.55 o
   7 -16   2       12.25       31.38      4.47 o
  -3 -15   2      254.07      259.86      6.50 o
   0 -15   2      123.17      125.91      4.90 o
   1 -15   2      126.78      124.85      5.81 o
   2 -15   2      116.90      126.46      5.78 o
   3 -15   2       43.09       32.38      3.68 o
   4 -15   2        2.87        3.18      1.95 o
   5 -15   2      533.84      776.25     11.74 o
   6 -15   2       69.05       91.94      5.44 o
   7 -15   2       59.11       65.57      5.46 o
   8 -15   2      172.86      240.90      8.24 o
  -4 -14   2       73.35       84.18      8.32 o
  -3 -14   2       38.71       58.01      5.34 o
  -2 -14   2       76.78       56.39      3.94 o
  -1 -14   2       10.73        8.66      2.32 o
   0 -14   2       28.91       22.68      2.79 o
   1 -14   2       34.20       31.20      2.64 o
   2 -14   2        6.31        2.60      1.43 o
   3 -14   2      119.45      101.13      5.01 o
   4 -14   2        0.26        1.40      1.62 o
   5 -14   2       15.16       19.35      6.00 o
   6 -14   2      184.08      222.08      8.32 o
   7 -14   2       92.74       97.78      6.20 o
   8 -14   2        2.69        4.29      2.68 o
   9 -14   2        0.58        2.34      1.27 o
  -5 -13   2        0.47        2.32      2.23 o
  -4 -13   2       10.72        9.83      2.04 o
  -3 -13   2      173.67      176.83      6.10 o
  -2 -13   2      115.59      124.22      4.69 o
  -1 -13   2        1.04        2.75      1.01 o
   0 -13   2        0.07        1.00      0.84 o
   1 -13   2        5.38        2.15      1.47 o
   2 -13   2      133.90      120.03      5.67 o
   3 -13   2      472.81      466.77      7.28 o
   4 -13   2      152.49      120.82      3.45 o
   5 -13   2      205.70      228.00      7.92 o
   6 -13   2      128.28      123.15      6.40 o
   7 -13   2       12.46        8.03      5.17 o
   8 -13   2       96.56       98.33      4.63 o
   9 -13   2       18.27       22.98      3.02 o
  10 -13   2        5.63        5.54      2.36 o
  -6 -12   2       17.21       22.28      4.26 o
  -5 -12   2      152.95      149.91     15.57 o
  -4 -12   2       54.43       48.23      4.23 o
  -3 -12   2        0.11        3.32      2.46 o
  -2 -12   2       35.01       20.93      2.43 o
  -1 -12   2      167.59      149.09     13.18 o
   0 -12   2      163.42      148.00      2.95 o
   1 -12   2       12.25        7.15      1.08 o
   2 -12   2       42.97       39.85      1.97 o
   3 -12   2      513.16      485.84     15.34 o
   4 -12   2       18.94       15.40      3.32 o
   5 -12   2       70.36       55.71      4.20 o
   6 -12   2       25.11       21.96      2.47 o
   7 -12   2        2.49        2.08      1.36 o
   8 -12   2       30.25       21.78      4.21 o
   9 -12   2       28.40       29.76      3.96 o
  10 -12   2        0.72        6.49      2.08 o
  -6 -11   2        7.77        9.52      2.39 o
  -5 -11   2      219.23      199.52      5.38 o
  -4 -11   2      361.21      339.05      5.23 o
  -3 -11   2      469.21      445.03      8.20 o
  -2 -11   2      274.37      298.81     21.92 o
  -1 -11   2       88.52       62.64      2.22 o
   0 -11   2      694.71      687.57     67.69 o
   1 -11   2      245.14      255.19      7.67 o
   2 -11   2        0.01        0.03      0.60 o
   3 -11   2      583.80      657.55      9.15 o
   4 -11   2        0.03        1.59      1.60 o
   5 -11   2       60.66       49.29      2.63 o
   6 -11   2        5.95        3.61      1.77 o
   7 -11   2       64.78       64.30      3.01 o
   8 -11   2      159.49      170.87      4.55 o
   9 -11   2        6.42        4.45      2.17 o
  10 -11   2       28.83       31.44      4.09 o
  -7 -10   2        6.52        6.65      2.15 o
  -6 -10   2       28.32       28.98      6.93 o
  -5 -10   2      119.72      100.90      7.46 o
  -4 -10   2       21.28       11.41      2.31 o
  -3 -10   2        2.48        1.37      1.45 o
  -2 -10   2      348.70      351.05     11.02 o
  -1 -10   2       20.85       17.87      3.65 o
   0 -10   2      278.56      229.44      7.54 o
   1 -10   2      731.46      707.86     12.94 o
   2 -10   2       46.61       38.94      2.62 o
   3 -10   2      126.67      124.55      5.01 o
   4 -10   2      575.77      606.89      7.31 o
   5 -10   2       90.21       89.34      3.12 o
   6 -10   2     1217.29     1401.07    115.47 o
   7 -10   2       37.52       34.05      4.16 o
   8 -10   2       14.91        9.70      3.67 o
   9 -10   2      111.11      121.17      4.91 o
  10 -10   2       40.33       26.24      3.85 o
  11 -10   2       94.87      106.92      5.73 o
  -8  -9   2       87.19       81.44     10.39 o
  -7  -9   2        7.51        5.84      1.77 o
  -6  -9   2      105.71      104.16      5.41 o
  -5  -9   2       90.12       82.45      3.18 o
  -4  -9   2       79.59       82.75      4.24 o
  -3  -9   2       84.89       61.14      3.23 o
  -2  -9   2        0.27        0.95      0.70 o
  -1  -9   2       36.22       21.27      0.97 o
   0  -9   2      242.68      192.25      4.05 o
   1  -9   2      122.26       84.91      3.21 o
   2  -9   2      224.11      211.61      3.94 o
   3  -9   2       32.19       23.65      2.36 o
   4  -9   2       69.34       55.28      3.80 o
   5  -9   2      119.53      124.09      3.63 o
   6  -9   2      160.13      153.51      5.32 o
   7  -9   2        3.90        1.86      0.95 o
   8  -9   2        2.79        0.60      0.90 o
   9  -9   2        0.66        0.85      1.06 o
  10  -9   2        1.55        2.15      2.15 o
  11  -9   2        3.79        2.53      2.49 o
  -8  -8   2       46.64       34.15      3.12 o
  -7  -8   2      167.67      159.89      4.55 o
  -6  -8   2       40.74       34.40      2.66 o
  -5  -8   2      194.32      200.92     22.13 o
  -4  -8   2      343.16      300.82     12.27 o
  -3  -8   2       34.00       40.94      4.64 o
  -2  -8   2     2502.93     2617.80     12.61 o
  -1  -8   2        5.04        3.56      0.78 o
   0  -8   2      694.98      597.59     17.69 o
   1  -8   2       59.16       41.65      1.65 o
   2  -8   2      267.82      274.42     16.80 o
   3  -8   2     1027.14     1066.71     27.60 o
   4  -8   2      215.39      227.17      5.42 o
   5  -8   2      715.56      714.83      9.89 o
   6  -8   2      253.62      257.02      4.29 o
   7  -8   2      193.70      190.63      3.94 o
   8  -8   2       18.23        9.40      1.16 o
   9  -8   2       53.34       57.52      3.12 o
  10  -8   2        0.84        6.38      2.04 o
  11  -8   2       10.12        6.27      2.25 o
  -9  -7   2        9.27        9.31      1.98 o
  -8  -7   2       12.05        5.64      1.74 o
  -7  -7   2       84.19       70.82      4.49 o
  -6  -7   2       50.41       50.30      3.41 o
  -5  -7   2      170.42      131.68      8.56 o
  -4  -7   2      290.58      302.47     11.20 o
  -3  -7   2       45.74       49.68      5.28 o
  -2  -7   2      578.47      637.34     13.63 o
  -1  -7   2      182.81      174.17     11.51 o
   0  -7   2     2003.92     2142.75    159.08 o
   1  -7   2     1526.76     1750.54     20.35 o
   2  -7   2        0.94        1.53      0.58 o
   3  -7   2     3639.97     4031.60    261.45 o
   4  -7   2       18.89       15.27      1.94 o
   5  -7   2      181.30      187.01     10.02 o
   6  -7   2        8.21        2.49      1.95 o
   7  -7   2       23.70       12.86      4.60 o
   8  -7   2        6.65        4.08      3.89 o
   9  -7   2       16.15        9.47      2.48 o
  10  -7   2       14.18        5.65      1.97 o
  11  -7   2        5.17        3.24      2.07 o
  -9  -6   2      115.99      114.86      4.06 o
  -8  -6   2       57.65       56.37      9.52 o
  -7  -6   2       89.36       83.86      6.00 o
  -6  -6   2        6.96        7.12      1.53 o
  -5  -6   2      370.45      359.25      7.52 o
  -4  -6   2       14.19        8.73      1.29 o
  -3  -6   2       51.26       40.33      3.66 o
  -2  -6   2      814.12      957.33     15.44 o
  -1  -6   2      547.29      555.41     11.09 o
   0  -6   2       74.85       96.85      3.11 o
   1  -6   2      754.40      821.15     28.46 o
   2  -6   2      539.48      496.94     16.02 o
   3  -6   2      222.12      212.35     10.61 o
   4  -6   2       24.13       25.63      2.86 o
   5  -6   2      182.59      169.30     13.95 o
   6  -6   2      125.74       93.07     10.46 o
   7  -6   2      235.98      245.12      7.50 o
   8  -6   2        6.04        4.37      1.30 o
   9  -6   2      139.34      153.15      6.49 o
  10  -6   2        6.95        2.90      1.88 o
  11  -6   2        7.84       13.54      3.47 o
 -10  -5   2       33.29       37.40      6.31 o
  -9  -5   2      113.09      124.67      6.07 o
  -8  -5   2       24.04       17.63      2.93 o
  -7  -5   2      157.55      141.15      4.00 o
  -6  -5   2      474.12      487.05      9.73 o
  -5  -5   2       70.30       93.50      3.21 o
  -4  -5   2        2.96        2.94      0.94 o
  -3  -5   2      132.66      126.31      5.42 o
  -2  -5   2     2309.46     3048.68     59.69 o
  -1  -5   2     3172.54     3804.67    181.51 o
   0  -5   2      458.92      381.49     11.52 o
   1  -5   2        5.17        6.08      2.06 o
   2  -5   2      321.67      347.46      6.26 o
   3  -5   2     3979.28     4449.00    141.45 o
   4  -5   2       10.01       14.64      5.73 o
   5  -5   2      386.61      398.41     15.13 o
   6  -5   2       60.21       59.76      6.10 o
   7  -5   2      622.92      669.86     11.64 o
   8  -5   2      184.57      191.07      3.50 o
   9  -5   2        2.54        1.54      1.64 o
  10  -5   2       27.62       29.53      3.91 o
  11  -5   2       10.57        6.63      2.48 o
 -10  -4   2       25.31       25.42      9.80 o
  -9  -4   2       11.85        6.68      4.60 o
  -8  -4   2        9.08        9.32      2.24 o
  -7  -4   2      341.17      345.74      8.48 o
  -6  -4   2        2.21        6.92      1.18 o
  -5  -4   2     4526.39     4938.99    119.78 o
  -4  -4   2      256.30      286.72     11.26 o
  -3  -4   2      223.34      236.04      2.70 o
  -2  -4   2     4765.06     5529.43    106.60 o
  -1  -4   2     1365.66     1421.20     44.60 o
   0  -4   2      938.15     1006.49     11.09 o
   1  -4   2     4425.13     4812.55     28.88 o
   2  -4   2      267.54      295.08      9.00 o
   3  -4   2     1559.96     1434.65     20.75 o
   4  -4   2      764.81      784.44     25.84 o
   5  -4   2      500.01      467.90     10.47 o
   6  -4   2      857.08      878.44     13.50 o
   7  -4   2       64.92       46.36      1.88 o
   8  -4   2       64.19       52.07      3.69 o
   9  -4   2       39.12       45.95      4.82 o
  10  -4   2       10.11       11.70      3.08 o
  11  -4   2       67.40       73.97      6.02 o
 -10  -3   2       11.02        9.85      2.47 o
  -9  -3   2        1.80        0.82      1.15 o
  -8  -3   2      266.10      282.23      5.19 o
  -7  -3   2      357.70      406.88      8.69 o
  -6  -3   2      585.43      585.83     20.77 o
  -5  -3   2      163.05      154.24      2.70 o
  -4  -3   2        0.22        2.37      1.44 o
  -3  -3   2       78.42       57.47      1.59 o
  -2  -3   2       27.04       32.02      1.79 o
  -1  -3   2       37.70       43.94      5.34 o
   0  -3   2       72.56       60.02      1.90 o
   1  -3   2      176.17      129.80      2.27 o
   2  -3   2      161.29      180.28      2.52 o
   3  -3   2     1083.81     1033.75      5.26 o
   4  -3   2      292.71      228.19      8.41 o
   5  -3   2      143.01      134.20      2.08 o
   6  -3   2      825.24      897.19     17.26 o
   7  -3   2      633.58      597.76     14.92 o
   8  -3   2      145.27      135.77      5.70 o
   9  -3   2        0.37        1.88      2.08 o
  10  -3   2       37.06       30.73      4.43 o
  11  -3   2        0.62        2.08      1.81 o
 -10  -2   2      168.74      190.62     14.88 o
  -9  -2   2      123.26      106.20      3.95 o
  -8  -2   2       35.27       36.65      5.33 o
  -7  -2   2      389.49      389.56      8.14 o
  -6  -2   2      124.33      119.78     23.27 o
  -5  -2   2     2270.15     2376.20     98.93 o
  -4  -2   2      330.48      397.20     12.01 o
  -3  -2   2     1999.29     2379.09     87.90 o
  -2  -2   2    12594.32    12293.14    953.27 o
  -1  -2   2      225.17      221.35      6.87 o
   0  -2   2     6149.97     6954.36    272.17 o
   1  -2   2     3552.83     4132.07    145.77 o
   2  -2   2     1827.18     1743.50     11.04 o
   3  -2   2     2288.63     2350.97     22.55 o
   4  -2   2     1719.96     1800.69     16.27 o
   5  -2   2      415.01      465.47     16.30 o
   6  -2   2      601.86      537.86      4.73 o
   7  -2   2        0.45        0.93      0.47 o
   8  -2   2      179.76      174.88     10.01 o
   9  -2   2        7.33        7.14      2.70 o
  10  -2   2       18.38       28.36      4.64 o
  11  -2   2        3.07        2.54      1.64 o
 -11  -1   2        4.38        9.95      3.88 o
 -10  -1   2       11.80        5.63      1.65 o
  -9  -1   2        3.56        5.84      1.84 o
  -8  -1   2       71.20       58.78      4.26 o
  -7  -1   2      339.98      333.94      7.33 o
  -6  -1   2       48.11       31.66      2.19 o
  -5  -1   2       74.29       79.96      8.81 o
  -4  -1   2       94.44       82.41      2.86 o
  -3  -1   2     1274.63     1448.41     11.41 o
  -2  -1   2     2316.60     2574.93     13.62 o
  -1  -1   2     2353.85     2560.63     27.40 o
   1  -1   2      763.06      821.86      6.99 o
   2  -1   2      100.22       87.69      2.38 o
   3  -1   2      694.41      739.29     13.96 o
   4  -1   2      350.82      345.99      5.65 o
   5  -1   2       69.00       62.28      3.22 o
   6  -1   2      674.48      715.36     22.65 o
   7  -1   2      365.87      355.51     47.34 o
   8  -1   2        6.40        6.16      5.33 o
   9  -1   2       40.92       43.31      4.53 o
  10  -1   2       16.11       14.60      3.69 o
  11  -1   2       21.80       27.62      3.89 o
 -11   0   2        2.88        6.66      2.94 o
 -10   0   2       89.40       87.03     13.51 o
  -9   0   2      265.52      300.81      7.77 o
  -8   0   2      121.57       99.43      4.25 o
  -7   0   2        1.16        0.37      1.06 o
  -6   0   2      483.66      518.27      6.34 o
  -5   0   2       23.95       18.23      1.28 o
  -4   0   2      593.68      604.91      7.58 o
  -3   0   2     1283.00     1264.06    159.16 o
  -2   0   2      446.60      458.35      4.27 o
  -1   0   2      981.98     1057.05     11.57 o
   0   0   2      335.10      305.26     10.60 o
   1   0   2       24.95       26.19      1.14 o
   2   0   2      433.75      387.29     13.12 o
   3   0   2     3286.25     3553.00     81.09 o
   4   0   2     5541.41     6707.99     64.08 o
   5   0   2       29.62       42.32      6.39 o
   6   0   2     1824.87     1885.79     62.40 o
   7   0   2      116.16      103.58      3.63 o
   8   0   2       39.76       35.59      2.32 o
   9   0   2       96.21       95.40      7.20 o
  10   0   2        1.25        4.80      1.59 o
  11   0   2        2.48        3.48      1.91 o
 -11   1   2       65.95       61.77      4.74 o
 -10   1   2        6.26        5.49      1.56 o
  -9   1   2        5.02        0.19      1.17 o
  -8   1   2      278.32      299.07      7.49 o
  -7   1   2       95.78       98.31      4.48 o
  -6   1   2       14.50       13.02      7.75 o
  -5   1   2       20.07       20.23      1.79 o
  -4   1   2      707.88      709.99     15.23 o
  -3   1   2     1721.46     1974.45     44.10 o
  -2   1   2      419.54      396.53      1.74 o
  -1   1   2      375.43      353.94      6.05 o
   0   1   2     5347.62     6085.63    164.53 o
   1   1   2        9.65       18.05      1.53 o
   2   1   2     2228.91     2454.93     32.31 o
   3   1   2       53.51       56.63      5.94 o
   4   1   2       94.62       99.78      2.62 o
   5   1   2        7.32       38.96      9.45 o
   6   1   2      104.79       77.84     10.62 o
   7   1   2      551.76      563.61     63.19 o
   8   1   2      163.15      148.97      4.44 o
   9   1   2       33.65       28.07      2.47 o
  10   1   2       51.03       44.73      2.97 o
 -11   2   2        0.17        0.05      1.50 o
 -10   2   2      154.35      178.75      7.25 o
  -9   2   2       34.03       24.73      3.76 o
  -8   2   2       24.37       26.93      4.31 o
  -7   2   2      798.41      832.22      7.94 o
  -6   2   2       14.34       10.76      2.30 o
  -5   2   2      700.59      640.63     84.01 o
  -4   2   2      559.27      524.82     23.31 o
  -3   2   2     2122.64     2532.19     23.78 o
  -2   2   2   151927.48   165243.81    902.08 o
  -1   2   2     2190.54     2382.14     38.80 o
   0   2   2      450.23      490.85      7.81 o
   1   2   2    11703.43    12877.50    666.32 o
   2   2   2     4137.15     4876.48     20.54 o
   3   2   2     4858.49     5545.46    143.99 o
   4   2   2        1.60       19.47      6.84 o
   5   2   2        8.39        6.11      1.84 o
   6   2   2     2135.95     2336.01     65.15 o
   7   2   2       40.97       37.39      6.36 o
   8   2   2        3.92        5.16      1.44 o
   9   2   2       45.52       39.61      2.97 o
  10   2   2      124.66      144.36     11.56 o
 -11   3   2      107.92      126.55      6.47 o
 -10   3   2        1.24        0.90      2.48 o
  -9   3   2      160.86      175.81      7.25 o
  -8   3   2      217.81      228.51      6.91 o
  -7   3   2        0.00        1.23      0.53 o
  -6   3   2       50.26       47.50      1.79 o
  -5   3   2      352.09      379.99     23.86 o
  -4   3   2     2628.84     2996.03     73.47 o
  -3   3   2      359.41      383.24      2.72 o
  -2   3   2      303.45      364.13      6.52 o
  -1   3   2     1159.57     1128.65     45.36 o
   0   3   2       35.09       29.88      4.24 o
   1   3   2     2982.82     3272.18    156.65 o
   2   3   2        1.79        5.27      3.29 o
   3   3   2       17.23       21.85      6.21 o
   4   3   2     1261.36     1374.52     87.20 o
   5   3   2      408.89      448.45     14.65 o
   6   3   2        2.51        2.61      1.29 o
   7   3   2      475.93      545.88      6.42 o
   8   3   2       33.41       32.72      3.31 o
   9   3   2       19.29       11.19      2.17 o
  10   3   2       20.47       19.43      7.82 o
 -11   4   2       20.05       21.53      3.62 o
 -10   4   2      200.56      226.02      7.47 o
  -9   4   2      197.86      185.78      6.65 o
  -8   4   2      273.33      320.12      7.51 o
  -7   4   2      545.43      533.45     34.64 o
  -6   4   2        9.29        5.05      1.59 o
  -5   4   2       10.96       17.08      2.27 o
  -4   4   2      135.50      196.06      2.69 o
  -3   4   2     1491.85     1776.52     12.25 o
  -2   4   2       43.93       45.45      2.08 o
  -1   4   2      501.84      422.03     24.84 o
   0   4   2     1507.49     1765.50     21.13 o
   1   4   2      263.69      236.15      6.79 o
   2   4   2     2707.32     3156.65      9.07 o
   3   4   2       83.87       66.62      3.21 o
   4   4   2        5.78        8.96      2.08 o
   5   4   2     1458.61     1560.08     57.17 o
   6   4   2       94.48       84.22      3.65 o
   7   4   2       81.97       94.44      9.49 o
   8   4   2      219.36      237.44      5.41 o
   9   4   2        3.33        3.59      1.79 o
 -11   5   2        6.00        4.58      2.49 o
 -10   5   2        3.06        4.96      2.39 o
  -9   5   2       96.13       78.86      5.17 o
  -8   5   2       28.91       12.86      1.79 o
  -7   5   2      233.62      236.43      4.01 o
  -6   5   2       26.79       23.66      5.30 o
  -5   5   2      954.05     1096.05     21.10 o
  -4   5   2     2432.93     2899.12      6.47 o
  -3   5   2      296.28      293.57     10.19 o
  -2   5   2      808.99      902.49     13.34 o
  -1   5   2     1021.80     1026.35     57.27 o
   0   5   2        6.97        5.72      0.88 o
   1   5   2      107.75      115.88      2.50 o
   2   5   2     1150.42     1240.39     22.18 o
   3   5   2       17.21        7.98      3.26 o
   4   5   2      589.18      586.90      5.96 o
   5   5   2      220.62      212.49      3.62 o
   6   5   2       24.44       28.15      8.36 o
   7   5   2      127.83      141.96      5.18 o
   8   5   2       37.48       28.54      2.54 o
   9   5   2        3.21        3.27      1.52 o
 -11   6   2        3.08        1.87      2.05 o
 -10   6   2       13.85       14.88      3.97 o
  -9   6   2       32.42       23.26      4.71 o
  -8   6   2       79.53       66.77      2.56 o
  -7   6   2      295.60      281.63     20.07 o
  -6   6   2      237.10      210.14     20.94 o
  -5   6   2        0.23       11.60     16.30 o
  -4   6   2       60.32       87.83      2.67 o
  -3   6   2       24.91       10.09      1.47 o
  -2   6   2       20.84       14.77      1.12 o
  -1   6   2       15.13       19.25      3.05 o
   0   6   2     1232.31     1270.43     31.87 o
   1   6   2      568.55      593.08     28.65 o
   2   6   2       53.81       48.58      3.17 o
   3   6   2     1391.49     1495.55      9.44 o
   4   6   2      139.21      121.21      3.58 o
   5   6   2      705.86      712.72     44.66 o
   6   6   2      319.74      339.65     27.31 o
   7   6   2       13.11       10.68      2.11 o
   8   6   2       36.84       31.22      5.30 o
   9   6   2       10.95       15.02      3.07 o
 -11   7   2        2.08        5.20      2.18 o
 -10   7   2       24.01       23.10      4.92 o
  -9   7   2        0.05        3.03      1.69 o
  -8   7   2      113.35      106.55      3.42 o
  -7   7   2       41.91       43.78      2.39 o
  -6   7   2        9.09        5.63      1.18 o
  -5   7   2        2.86        5.74      7.24 o
  -4   7   2       82.17       92.77      3.11 o
  -3   7   2      124.32      130.08      3.04 o
  -2   7   2      190.22      163.01     22.94 o
  -1   7   2      383.69      355.86     18.50 o
   0   7   2        8.16        5.18      1.04 o
   1   7   2      184.58      192.02      3.14 o
   2   7   2      322.88      330.87      3.72 o
   3   7   2     2449.98     2841.35      8.92 o
   4   7   2      102.54      105.44      3.83 o
   5   7   2       10.09        9.34      4.01 o
   6   7   2      123.86      123.31      4.60 o
   7   7   2      227.49      237.60      7.32 o
   8   7   2       83.29       81.76      4.68 o
 -11   8   2        0.75        7.75      3.21 o
 -10   8   2       73.22       72.53      5.49 o
  -9   8   2       28.90       31.46      4.24 o
  -8   8   2        0.02        1.44      0.91 o
  -7   8   2      765.71      862.29     18.57 o
  -6   8   2       24.27       21.32      2.52 o
  -5   8   2      443.99      510.11      7.14 o
  -4   8   2      624.58      603.83     18.87 o
  -3   8   2       27.43       27.09      2.70 o
  -2   8   2     3220.41     4121.78    322.32 o
  -1   8   2      481.87      483.22     28.59 o
   0   8   2       43.40       46.39      4.88 o
   1   8   2     2978.55     3155.00    127.45 o
   2   8   2      127.60      116.09      2.94 o
   3   8   2      100.40       85.60      4.20 o
   4   8   2        6.22        3.19      3.48 o
   5   8   2        2.30        3.33      1.52 o
   6   8   2       54.66       47.03      6.48 o
   7   8   2        0.81        2.98      1.56 o
   8   8   2        0.19        3.45      1.64 o
 -11   9   2        8.78       11.02      3.38 o
 -10   9   2        0.55        2.93      2.03 o
  -9   9   2       72.70       83.69      7.18 o
  -8   9   2        6.94        3.24      1.32 o
  -7   9   2       64.36       67.70      3.66 o
  -6   9   2      180.33      171.42     13.90 o
  -5   9   2      155.95      155.04      4.13 o
  -4   9   2      386.75      385.86     26.00 o
  -3   9   2      439.97      448.59     23.52 o
  -2   9   2      673.72      750.21     58.84 o
  -1   9   2     1991.73     2160.67    139.71 o
   0   9   2        0.24        6.43      3.19 o
   1   9   2       24.01       12.64      1.13 o
   2   9   2      144.18      141.13     18.01 o
   3   9   2      276.19      281.75      8.56 o
   4   9   2       22.53       25.70      7.08 o
   5   9   2       33.66       32.87      3.47 o
   6   9   2       34.40       25.01      7.87 o
   7   9   2       66.81       65.10      3.93 o
 -11  10   2        7.33       11.48      3.55 o
 -10  10   2       31.07       24.58      3.39 o
  -9  10   2        4.11        2.38      1.21 o
  -8  10   2       13.10        9.45      2.63 o
  -7  10   2        1.86        7.11      1.89 o
  -6  10   2      169.19      157.92      4.30 o
  -5  10   2       45.68       41.10      6.84 o
  -4  10   2      187.76      185.82      5.50 o
  -3  10   2       79.92       85.51      2.29 o
  -2  10   2       48.20       48.40      2.06 o
  -1  10   2      539.36      585.76     64.24 o
   0  10   2      206.01      201.15     11.70 o
   1  10   2      100.91      101.30      3.11 o
   2  10   2       11.89       10.96      1.64 o
   3  10   2        0.02        2.27      1.06 o
   4  10   2        1.76        8.58     10.40 o
   5  10   2       84.48       73.79      3.73 o
   6  10   2        0.50        1.65      1.49 o
 -10  11   2       15.59       13.36      3.59 o
  -9  11   2       23.63       27.30      5.40 o
  -8  11   2        1.02        2.55      1.13 o
  -7  11   2       92.84      103.85      4.87 o
  -6  11   2       35.29       23.47      2.02 o
  -5  11   2        3.72        2.22      1.58 o
  -4  11   2      289.87      294.88      7.82 o
  -3  11   2      213.42      213.29      7.09 o
  -2  11   2      122.97      119.30      6.62 o
  -1  11   2      560.26      562.46     63.90 o
   0  11   2       25.50       22.97      5.40 o
   1  11   2      432.82      410.83     29.53 o
   2  11   2      109.18      110.55      9.36 o
   3  11   2       45.52       40.90      3.90 o
   4  11   2       22.94       30.90     15.93 o
   5  11   2        9.36        6.73      2.34 o
   6  11   2       54.32       59.11      4.75 o
 -10  12   2        0.94        6.33      2.81 o
  -9  12   2       23.28       18.40      2.49 o
  -8  12   2        0.93        5.27      2.02 o
  -7  12   2       16.37       15.54      3.51 o
  -6  12   2       15.63        8.18      2.49 o
  -5  12   2        0.55       -0.55      1.63 o
  -4  12   2      102.27       88.46      5.52 o
  -3  12   2      178.06      186.00      6.63 o
  -2  12   2      449.33      524.25      9.18 o
  -1  12   2       94.68       72.16      2.64 o
   0  12   2       17.11        8.28      1.83 o
   1  12   2      322.04      351.52      8.73 o
   2  12   2       10.31        8.38      1.21 o
   3  12   2       13.18        8.64      3.11 o
   4  12   2      125.67      130.46     21.08 o
   5  12   2        3.73        8.25      2.34 o
  -9  13   2       26.29       35.90      8.61 o
  -8  13   2        0.03        2.59      1.55 o
  -7  13   2       35.35       27.94      3.72 o
  -6  13   2       86.16       80.44      5.30 o
  -5  13   2       16.17        5.83      1.77 o
  -4  13   2       50.93       53.72      5.77 o
  -3  13   2      140.17      143.19      6.15 o
  -2  13   2       62.90       58.59      2.98 o
  -1  13   2      142.20      149.15      6.06 o
   0  13   2        1.98        4.25      1.86 o
   1  13   2      105.48      132.28      3.89 o
   2  13   2      168.59      154.34      5.37 o
   3  13   2       31.20       32.27      3.62 o
   4  13   2       11.83       13.96      6.80 o
  -9  14   2        0.71        2.51      1.53 o
  -8  14   2        4.74        4.25      2.86 o
  -7  14   2       13.06        9.28      2.37 o
  -6  14   2        3.74        1.95      1.78 o
  -5  14   2        5.33        2.76      2.15 o
  -4  14   2        4.60        1.22      1.78 o
  -3  14   2        2.60        9.18      3.00 o
  -2  14   2        9.61        3.56      1.54 o
  -1  14   2        5.33        3.34      1.75 o
   0  14   2        2.13        2.73      1.70 o
   1  14   2       68.97       84.11      3.64 o
   2  14   2       86.52       69.10      3.58 o
   3  14   2        3.01        3.32      2.25 o
  -8  15   2       20.99       20.73      4.04 o
  -7  15   2       50.95       56.13      4.53 o
  -6  15   2       17.78       17.13      3.39 o
  -5  15   2       19.23       12.33      2.71 o
  -4  15   2       90.47       88.89      5.80 o
  -3  15   2      109.28      108.47      5.68 o
  -2  15   2       66.23       83.19      5.25 o
  -1  15   2      146.89      165.55      6.12 o
   0  15   2      104.17      113.04      4.95 o
   2  15   2        0.45        5.06      2.47 o
  -7  16   2        4.25        1.01      1.93 o
  -6  16   2        0.59        1.58      2.08 o
  -5  16   2        0.09        0.92      1.82 o
  -4  16   2        0.55        2.35      1.99 o
  -3  16   2       62.03       60.45      4.86 o
  -2  16   2        3.94        5.50      2.21 o
  -1  16   2        1.33       11.86      4.12 o
   0  16   2       61.34       73.00      5.38 o
   1 -17   3       14.63       13.64      2.85 o
   2 -17   3       87.66       96.34      5.20 o
   3 -17   3       20.43       28.54      4.36 o
   4 -17   3       17.15       10.11      1.77 o
   5 -17   3        4.75        8.77      2.84 o
   6 -17   3      111.67      132.23      7.06 o
   0 -16   3       42.70       49.25      3.94 o
   1 -16   3        1.69        2.04      1.84 o
   2 -16   3        2.74        2.58      1.89 o
   3 -16   3       10.73        8.20      2.80 o
   4 -16   3        8.08        2.72      1.93 o
   5 -16   3        5.98        3.46      2.56 o
   6 -16   3       15.00       19.25      4.09 o
   7 -16   3        0.06       11.39      4.43 o
  -3 -15   3        4.04        9.33      2.86 o
   0 -15   3        8.44        6.21      1.99 o
   1 -15   3        1.22        1.62      1.87 o
   2 -15   3        0.49       -0.03      1.57 o
   3 -15   3       47.25       50.99      4.02 o
   4 -15   3       20.17       14.46      3.10 o
   5 -15   3       45.49       49.71      3.53 o
   6 -15   3       30.25       33.19      5.34 o
   7 -15   3        2.70        4.08      2.31 o
   8 -15   3        9.42        7.22      3.25 o
  -4 -14   3        0.13        4.40      1.52 o
  -3 -14   3       28.89       26.70      3.99 o
  -2 -14   3        2.26        5.17      2.48 o
  -1 -14   3       12.31       16.11      2.50 o
   0 -14   3      158.24      159.32      5.68 o
   1 -14   3       14.32       10.18      2.26 o
   2 -14   3       57.44       53.10      3.56 o
   3 -14   3       11.33        2.98      1.56 o
   4 -14   3      176.27      166.65     14.75 o
   5 -14   3      364.32      435.15      6.24 o
   6 -14   3        1.63       -0.31      1.40 o
   7 -14   3        4.97        3.82      2.23 o
   8 -14   3        1.69        2.71      1.58 o
   9 -14   3       77.85       87.28      4.26 o
  -5 -13   3      132.48      146.14     21.36 o
  -4 -13   3        0.85        4.74      1.64 o
  -3 -13   3      127.26      125.69      5.60 o
  -2 -13   3       28.84       23.82      3.01 o
  -1 -13   3        0.11        1.15      0.90 o
   0 -13   3      237.08      238.53      3.66 o
   1 -13   3       28.10       27.08      2.80 o
   2 -13   3       10.43        6.66      1.55 o
   3 -13   3      207.53      201.25      5.01 o
   4 -13   3       53.96       45.65      3.85 o
   5 -13   3      528.12      612.47      9.88 o
   6 -13   3        1.25       -0.55      1.02 o
   7 -13   3       13.16       14.45      5.65 o
   8 -13   3       17.50       16.39      8.65 o
   9 -13   3       63.92       69.29      3.66 o
  -6 -12   3        3.27        7.49      3.33 o
  -5 -12   3       14.93        8.69      2.21 o
  -4 -12   3       97.01      102.36      7.82 o
  -3 -12   3       42.36       44.05      5.63 o
  -2 -12   3      220.14      196.86      6.19 o
  -1 -12   3        0.28        0.65      0.73 o
   0 -12   3       44.80       24.12      1.39 o
   1 -12   3       84.87       84.16      2.02 o
   2 -12   3      453.13      454.47      5.27 o
   3 -12   3      392.17      419.52     21.65 o
   4 -12   3       43.79       69.97      5.22 o
   5 -12   3       23.44       23.23      3.47 o
   6 -12   3      215.55      262.29      7.93 o
   7 -12   3      313.99      357.98     30.32 o
   8 -12   3       14.86        7.85      1.57 o
   9 -12   3       29.68       32.70      4.59 o
  10 -12   3       10.67       11.41      2.72 o
  -6 -11   3      294.93      298.54      5.71 o
  -5 -11   3        7.72        3.01      1.45 o
  -4 -11   3      169.43      167.36     16.21 o
  -3 -11   3      419.17      400.22      7.61 o
  -2 -11   3       26.78       25.84      6.18 o
  -1 -11   3      814.89      822.89     21.24 o
   0 -11   3      218.15      176.53      9.41 o
   1 -11   3      243.39      206.22      4.88 o
   2 -11   3      218.60      220.53     33.16 o
   3 -11   3       24.22       14.96      2.00 o
   4 -11   3       84.82       65.25      2.69 o
   5 -11   3        0.61       -0.41      2.07 o
   6 -11   3       18.93       20.67      2.37 o
   7 -11   3       10.31        6.97      2.51 o
   8 -11   3        1.25        3.12      1.79 o
   9 -11   3       16.56       17.11      2.21 o
  10 -11   3        3.44        5.83      2.19 o
  -7 -10   3       10.25       10.89      2.70 o
  -6 -10   3        6.28        5.13      5.73 o
  -5 -10   3      303.93      273.19     27.63 o
  -4 -10   3        3.55        4.82      1.87 o
  -3 -10   3        3.87        5.91      2.32 o
  -2 -10   3       76.39       76.71      4.92 o
  -1 -10   3      535.53      526.59      8.62 o
   0 -10   3      682.98      661.00      7.21 o
   1 -10   3       71.26       64.29      2.48 o
   2 -10   3      260.29      246.54      4.41 o
   3 -10   3      282.86      258.91      6.11 o
   4 -10   3       24.28       12.08      1.45 o
   5 -10   3       11.90        8.47      2.59 o
   6 -10   3        2.95        4.25      1.62 o
   7 -10   3      191.05      193.06      4.45 o
   8 -10   3        2.56        0.69      0.96 o
   9 -10   3       16.90       20.61      7.58 o
  10 -10   3       10.30       16.66      2.98 o
  -8  -9   3        9.27        6.89      1.75 o
  -7  -9   3       11.70        7.47      1.94 o
  -6  -9   3      144.09      156.53      4.71 o
  -5  -9   3      149.07      144.19     17.72 o
  -4  -9   3       22.53       33.62      5.91 o
  -2  -9   3       70.22       92.81      4.67 o
  -1  -9   3       98.87       95.90      2.10 o
   0  -9   3      133.24      106.33      5.28 o
   1  -9   3        7.89        7.76      1.10 o
   2  -9   3      277.36      285.14      3.86 o
   3  -9   3      531.85      550.15      6.72 o
   4  -9   3      181.26      167.44      5.68 o
   5  -9   3      424.25      462.65      5.12 o
   6  -9   3       50.64       40.87      2.06 o
   7  -9   3      112.34       95.17      3.07 o
   8  -9   3        4.34        2.01      1.12 o
   9  -9   3       82.38       79.84      3.55 o
  10  -9   3        4.17        5.57      2.89 o
  11  -9   3       12.91        9.94      3.33 o
  -8  -8   3      335.65      382.09     26.34 o
  -7  -8   3       95.66      108.28      4.22 o
  -6  -8   3      124.04      111.01     11.76 o
  -5  -8   3      214.05      171.62      5.57 o
  -4  -8   3        0.09        4.37      1.65 o
  -3  -8   3       13.39        8.74      0.67 o
  -2  -8   3      190.50      160.94      3.11 o
  -1  -8   3      114.59      124.47     12.02 o
   0  -8   3      279.93      280.00     16.08 o
   1  -8   3      182.02      150.76      9.33 o
   2  -8   3      425.29      418.03     23.94 o
   3  -8   3      121.92      130.86      6.10 o
   4  -8   3      165.90      176.51      7.90 o
   5  -8   3       57.18       49.26      3.16 o
   6  -8   3      273.86      281.91     10.50 o
   7  -8   3       13.68        7.97      1.76 o
   8  -8   3        0.02        1.58      1.22 o
   9  -8   3       34.40       32.23      2.70 o
  10  -8   3       81.82       77.74      5.77 o
  11  -8   3       61.68       79.59      6.26 o
  -9  -7   3        2.70        4.42      1.55 o
  -8  -7   3       43.58       40.07      3.14 o
  -7  -7   3      137.30      123.69      4.20 o
  -6  -7   3       17.22       14.77      3.20 o
  -5  -7   3      255.55      237.62      6.83 o
  -4  -7   3      383.23      377.10     14.69 o
  -3  -7   3     1516.34     1603.86     23.55 o
  -2  -7   3      899.29      901.81     38.45 o
  -1  -7   3      150.61      162.60     17.93 o
   0  -7   3     2912.37     3290.80    175.88 o
   1  -7   3     2124.96     2363.44     97.70 o
   2  -7   3       57.76       53.09      3.32 o
   3  -7   3      372.44      366.26      3.35 o
   4  -7   3        4.18        2.80      0.82 o
   5  -7   3       96.14       76.82      2.37 o
   6  -7   3        0.56        1.55      0.89 o
   7  -7   3       33.91       29.76      3.72 o
   8  -7   3      540.82      581.93     25.30 o
   9  -7   3       73.18       69.17      5.00 o
  10  -7   3       21.23       22.48      3.84 o
  11  -7   3       20.18       20.38      3.27 o
  -9  -6   3        6.58        4.94      1.41 o
  -8  -6   3        8.58        7.52      1.94 o
  -7  -6   3      193.90      218.87      6.91 o
  -6  -6   3      127.70      110.45      8.73 o
  -5  -6   3      398.76      410.83      7.38 o
  -4  -6   3       92.46      101.95      2.74 o
  -3  -6   3       88.54       84.67      7.56 o
  -2  -6   3      758.28      726.22     18.80 o
  -1  -6   3     1259.82     1498.38     41.02 o
   0  -6   3     1036.40      928.48     31.63 o
   1  -6   3       75.69       85.11      6.17 o
   2  -6   3      880.35      892.25     31.32 o
   3  -6   3      512.38      448.25     14.47 o
   4  -6   3      335.72      327.31      8.98 o
   5  -6   3     4092.87     4667.87     15.24 o
   6  -6   3      198.25      191.87      3.35 o
   7  -6   3      633.30      645.27     23.32 o
   8  -6   3      103.20       94.22      3.12 o
   9  -6   3       17.76       19.58      4.11 o
  10  -6   3      323.43      415.13      8.59 o
  11  -6   3        6.66       10.49      3.31 o
 -10  -5   3        2.21        3.68      2.55 o
  -9  -5   3       29.25       25.47      5.58 o
  -8  -5   3      178.47      183.73      7.64 o
  -7  -5   3       69.63       57.96      7.18 o
  -6  -5   3       72.27       64.20      9.58 o
  -5  -5   3      491.95      476.48     21.59 o
  -4  -5   3      199.39      191.77     12.15 o
  -3  -5   3     1580.05     1758.86     42.12 o
  -2  -5   3      803.36      893.04     25.77 o
  -1  -5   3       98.18      124.03      1.93 o
   0  -5   3      151.18      178.95      2.09 o
   1  -5   3      113.17      105.48      2.31 o
   2  -5   3      158.45      149.20      5.36 o
   3  -5   3        0.83        2.20      1.47 o
   4  -5   3      287.64      275.44      8.22 o
   5  -5   3       63.88       61.10      2.50 o
   6  -5   3       30.22       29.80      3.13 o
   7  -5   3      187.66      155.49     13.93 o
   8  -5   3       26.81       21.28      1.97 o
   9  -5   3       24.99       25.38      3.78 o
  10  -5   3       49.71       33.30      3.72 o
  11  -5   3       16.57       12.51      3.34 o
 -10  -4   3       13.84        9.86      1.64 o
  -9  -4   3        1.87        2.32      1.21 o
  -8  -4   3      168.00      169.64      7.20 o
  -7  -4   3      934.37     1018.14     35.71 o
  -6  -4   3     1521.42     1568.72     14.38 o
  -5  -4   3     1413.97     1468.73     13.51 o
  -4  -4   3     1016.95     1045.44     51.93 o
  -3  -4   3     1715.53     1994.20     13.02 o
  -2  -4   3     3540.99     3987.19     51.81 o
  -1  -4   3        5.66        6.92      1.32 o
   0  -4   3     4207.02     4432.82    286.99 o
   1  -4   3       23.15       20.80      8.71 o
   2  -4   3      108.45      130.54      4.38 o
   3  -4   3     1644.38     1697.45     10.09 o
   4  -4   3      605.78      526.07      7.50 o
   5  -4   3      119.18      140.46      3.03 o
   6  -4   3       32.46       23.61      1.45 o
   7  -4   3        1.66        1.12      0.75 o
   8  -4   3       65.06       58.24      3.66 o
   9  -4   3      243.40      257.95      6.76 o
  10  -4   3       23.19       19.35      3.76 o
  11  -4   3        2.15        2.70      1.76 o
 -10  -3   3        0.90        2.98      1.33 o
  -9  -3   3       64.60       47.26      2.77 o
  -8  -3   3        7.01        6.03      2.85 o
  -7  -3   3       61.27       65.40      3.75 o
  -6  -3   3        1.79       14.04     12.61 o
  -5  -3   3       40.12       34.22      6.09 o
  -4  -3   3       75.22       80.46      6.11 o
  -3  -3   3     1449.59     1673.00     67.49 o
  -2  -3   3       38.08       34.20      1.02 o
  -1  -3   3        3.81        4.26      1.59 o
   0  -3   3      883.25      916.44     17.37 o
   1  -3   3     1721.04     1807.91     38.24 o
   2  -3   3     1487.23     1664.55     16.98 o
   3  -3   3     5051.04     5685.73     54.20 o
   4  -3   3     4308.37     4822.78     22.86 o
   5  -3   3      440.89      424.13      5.63 o
   6  -3   3       51.67       50.01      1.57 o
   7  -3   3       74.95       63.96      2.62 o
   8  -3   3        3.19        4.36      2.07 o
   9  -3   3       65.10       69.07      5.14 o
  10  -3   3       14.88       14.97      3.08 o
  11  -3   3       27.00       18.92      3.80 o
 -11  -2   3       38.73       34.00      5.17 o
 -10  -2   3       81.06       79.12      5.06 o
  -9  -2   3        0.80        0.57      1.27 o
  -8  -2   3      527.19      542.37      9.64 o
  -7  -2   3       96.66      104.67      3.66 o
  -6  -2   3       24.17       24.05      2.73 o
  -5  -2   3      287.39      319.07      9.66 o
  -4  -2   3     1014.37     1139.52     19.42 o
  -3  -2   3       34.41       22.24      2.65 o
  -2  -2   3     3330.58     3414.02     19.14 o
  -1  -2   3     1666.37     1772.13      5.12 o
   0  -2   3      287.76      281.11     10.66 o
   1  -2   3     8793.46     9623.59    100.13 o
   2  -2   3     4024.95     4306.13     25.29 o
   3  -2   3       10.05        4.99      1.75 o
   4  -2   3       18.82       13.38      1.57 o
   5  -2   3      200.55      158.39      2.55 o
   6  -2   3      220.70      267.52      3.79 o
   7  -2   3      685.93      679.36     25.61 o
   8  -2   3       26.20       24.84      1.74 o
   9  -2   3      122.90      142.67      6.86 o
  10  -2   3       92.96      119.83      5.91 o
  11  -2   3        1.55        2.03      1.76 o
 -11  -1   3        4.54        7.68      2.15 o
 -10  -1   3       19.11       21.25      3.03 o
  -9  -1   3      212.33      221.87      6.91 o
  -8  -1   3       40.62       34.30      3.26 o
  -7  -1   3        3.90        0.93      0.97 o
  -6  -1   3      173.44      188.02      3.80 o
  -5  -1   3      149.04      153.20      2.71 o
  -4  -1   3      274.13      275.43      3.25 o
  -3  -1   3     2341.05     2494.15     16.47 o
  -2  -1   3      959.25      930.66     18.83 o
  -1  -1   3     2532.88     2810.89     18.25 o
   0  -1   3     1471.40     1494.16     56.60 o
   1  -1   3     4027.78     4518.99    101.11 o
   2  -1   3      474.30      495.21     30.84 o
   3  -1   3      564.74      521.36     35.73 o
   4  -1   3     1103.44     1193.45      9.62 o
   5  -1   3     1068.40     1020.38     65.75 o
   6  -1   3       70.92       63.89     11.98 o
   7  -1   3       10.59        4.90      0.94 o
   8  -1   3       98.86       87.26      3.38 o
   9  -1   3       23.25       12.98      1.83 o
  10  -1   3        6.82        4.08      1.71 o
  11  -1   3       50.27       37.19      4.81 o
 -11   0   3        0.03        3.97      2.28 o
 -10   0   3      105.45      100.94      4.21 o
  -9   0   3       15.29        5.82      1.66 o
  -8   0   3       87.77       78.65      4.49 o
  -7   0   3      362.93      394.49      7.69 o
  -6   0   3       26.81       28.93      4.86 o
  -5   0   3      572.42      570.81      4.45 o
  -4   0   3     1217.73     1356.33     11.35 o
  -3   0   3       30.31       17.05      0.59 o
  -2   0   3     1330.44     1597.65     21.86 o
  -1   0   3    13911.38    15554.78     29.37 o
   0   0   3     7344.00     7677.34    219.88 o
   1   0   3      224.77      201.84     11.81 o
   2   0   3     6084.30     6486.16    102.69 o
   3   0   3      107.33       91.58      4.46 o
   4   0   3      192.39      162.06      2.43 o
   5   0   3     1379.01     1406.09     16.52 o
   6   0   3      640.86      699.61     13.89 o
   7   0   3     1111.54     1079.24      6.40 o
   8   0   3      311.63      274.81     10.91 o
   9   0   3       98.82       91.68      7.48 o
  10   0   3       72.27       96.91      6.16 o
 -11   1   3        1.67        5.96      2.85 o
 -10   1   3      187.21      228.34      7.81 o
  -9   1   3       13.56       10.49      2.21 o
  -8   1   3      138.27      118.22      5.70 o
  -7   1   3        4.32        3.21      2.83 o
  -6   1   3       14.26       13.91      0.98 o
  -5   1   3        6.65        4.72      0.85 o
  -4   1   3        3.91        4.40      0.58 o
  -3   1   3       89.69       89.32      3.16 o
  -2   1   3     7723.03     9073.75     19.63 o
  -1   1   3     4508.45     4789.20     68.04 o
   0   1   3     1444.43     1546.09     58.54 o
   1   1   3     1772.91     1856.82      3.02 o
   2   1   3     1220.52     1340.12      4.17 o
   3   1   3      120.43      142.48      7.35 o
   4   1   3      528.68      534.97     14.24 o
   5   1   3       45.24       35.43      2.02 o
   6   1   3      424.26      410.54     21.65 o
   7   1   3        3.61        4.09      1.73 o
   8   1   3       80.52       75.06      3.21 o
   9   1   3       12.58        9.87      1.36 o
  10   1   3       10.38       16.10      2.87 o
 -11   2   3        1.01        2.54      2.34 o
 -10   2   3       22.48       11.09      3.00 o
  -9   2   3      167.16      186.52      7.03 o
  -8   2   3      792.21      962.25     10.79 o
  -7   2   3       13.18       10.92      3.31 o
  -6   2   3      441.09      404.93     45.31 o
  -5   2   3      507.32      447.73     15.74 o
  -4   2   3     3992.36     4410.69     85.42 o
  -3   2   3     2500.43     2828.99     35.57 o
  -2   2   3    20265.81    23589.85    199.00 o
  -1   2   3      121.55       79.30      1.24 o
   0   2   3       32.59       38.22      1.39 o
   1   2   3      107.70       93.77     15.35 o
   2   2   3     1882.47     2153.57      7.53 o
   3   2   3     1368.86     1627.59     35.21 o
   4   2   3     1112.70     1212.98     19.34 o
   5   2   3      523.02      527.86     17.78 o
   6   2   3        0.34        3.83      1.40 o
   7   2   3        0.68        3.69      1.91 o
   8   2   3      132.44      126.49      3.57 o
   9   2   3        8.06        7.65      1.77 o
  10   2   3        1.54        3.70      1.67 o
 -11   3   3        7.51        4.61      1.97 o
 -10   3   3        6.06        2.68      1.62 o
  -9   3   3       46.54       59.51      5.32 o
  -8   3   3       31.33       28.06      3.98 o
  -7   3   3        0.94        4.35      5.47 o
  -6   3   3       34.85       27.60      3.13 o
  -5   3   3       13.56       12.61      1.83 o
  -4   3   3     2592.52     2769.53     58.31 o
  -3   3   3       51.24       27.77      1.38 o
  -2   3   3      241.66      241.16      6.65 o
  -1   3   3      203.12      188.39      1.48 o
   0   3   3      180.03      201.07     12.75 o
   1   3   3      148.07      100.29      3.08 o
   2   3   3     5523.94     6600.78     27.94 o
   3   3   3      719.90      796.46      4.92 o
   4   3   3      101.60      102.55     34.21 o
   5   3   3     1077.31     1246.39      7.11 o
   6   3   3      125.55      110.90      3.78 o
   7   3   3        9.84        6.73      1.66 o
   8   3   3       10.28        7.37      4.51 o
   9   3   3      100.54       99.97      4.55 o
  10   3   3       77.52       83.74     19.67 o
 -11   4   3        1.78        6.02      3.49 o
 -10   4   3       11.70       12.62      3.61 o
  -9   4   3       39.54       29.97      4.11 o
  -8   4   3      316.79      332.09      8.45 o
  -7   4   3       52.59       51.60      8.39 o
  -6   4   3       14.64        7.25      5.76 o
  -5   4   3      246.11      244.96      5.20 o
  -4   4   3     7813.07     8808.43     80.30 o
  -3   4   3      137.36       99.57      5.68 o
  -2   4   3     1405.84     1497.18     60.12 o
  -1   4   3      185.32      196.30     14.05 o
   0   4   3      961.54      981.26     13.88 o
   1   4   3       66.76       45.81      1.47 o
   2   4   3      987.90      962.71      4.84 o
   3   4   3      114.27      130.33      2.42 o
   4   4   3      146.86      135.89      8.03 o
   5   4   3      560.74      561.25     65.41 o
   6   4   3      146.87      153.17      4.74 o
   7   4   3      229.90      226.53      5.57 o
   8   4   3      112.96      117.38      8.31 o
   9   4   3        3.42        5.65      2.38 o
 -11   5   3        3.49        2.19      1.92 o
 -10   5   3      116.94      129.77      7.13 o
  -9   5   3       27.54       11.84      2.36 o
  -8   5   3        0.03       -0.88      1.19 o
  -7   5   3       29.48       18.35      1.44 o
  -6   5   3      313.82      300.72     27.39 o
  -5   5   3       21.28       26.16      6.31 o
  -4   5   3     2057.53     2175.32     88.86 o
  -3   5   3      929.97      974.67     17.35 o
  -2   5   3      648.84      666.07     20.37 o
  -1   5   3       16.68       13.93      1.71 o
   0   5   3      680.80      707.97     11.73 o
   1   5   3       31.80       35.05      1.68 o
   2   5   3        0.13        3.71      0.97 o
   3   5   3     2597.59     2927.30     62.11 o
   4   5   3      312.17      340.56     24.73 o
   5   5   3        0.74        1.21      1.69 o
   6   5   3       26.37       34.32      5.66 o
   7   5   3       26.39       23.98      3.13 o
   8   5   3      113.86      120.95      4.37 o
   9   5   3        6.09        6.72      2.00 o
 -11   6   3       21.51       24.15      4.09 o
 -10   6   3      238.70      340.92      9.26 o
  -9   6   3       26.79       35.51      4.03 o
  -8   6   3      394.12      394.88     48.02 o
  -7   6   3        0.59        1.85      3.37 o
  -6   6   3      670.51      717.00     73.75 o
  -5   6   3     1516.10     1647.80     65.55 o
  -4   6   3       20.58       38.83      4.11 o
  -3   6   3      404.84      334.38     23.16 o
  -2   6   3       48.47       43.83      5.44 o
  -1   6   3       76.04       65.55      1.63 o
   0   6   3     1711.74     1904.50     71.55 o
   1   6   3        1.66        0.55      1.02 o
   2   6   3     1316.47     1421.30     15.87 o
   3   6   3      173.12      167.01      2.76 o
   4   6   3       83.88       90.95      6.27 o
   5   6   3        2.15        2.64      1.28 o
   6   6   3       53.51       44.20      5.18 o
   7   6   3       22.73       17.85      2.15 o
   8   6   3       61.46       77.24      4.33 o
 -11   7   3        3.20        5.25      1.99 o
 -10   7   3        0.02        3.15      2.25 o
  -9   7   3       21.67       22.33      3.40 o
  -8   7   3       41.87       36.74      2.39 o
  -7   7   3       16.47       16.37     10.15 o
  -6   7   3       58.40       48.97     27.05 o
  -5   7   3      373.06      371.22      5.21 o
  -4   7   3      482.68      456.65     14.72 o
  -3   7   3      209.70      193.58      4.76 o
  -2   7   3      136.64      119.72     12.93 o
  -1   7   3      488.58      452.42     22.82 o
   0   7   3     2338.27     2603.88    146.94 o
   1   7   3       91.66       86.98      7.63 o
   2   7   3       14.40       12.62      1.99 o
   3   7   3        2.12        3.40      1.14 o
   4   7   3      120.25      116.10      5.04 o
   5   7   3      453.80      428.90     24.70 o
   6   7   3        0.54        2.33      1.43 o
   7   7   3        7.72        9.42      3.34 o
   8   7   3      153.85      161.76      6.18 o
 -11   8   3       14.95       19.20      4.61 o
 -10   8   3        0.37        1.16      1.63 o
  -9   8   3       58.97       54.31      5.22 o
  -8   8   3       90.48       87.41      6.17 o
  -7   8   3        2.16        9.06     11.34 o
  -6   8   3       14.62        8.46      5.92 o
  -5   8   3        2.35        3.33      1.44 o
  -4   8   3      427.71      458.66      8.90 o
  -3   8   3      135.16      114.48      9.14 o
  -2   8   3       37.85       42.26      3.00 o
  -1   8   3      187.82      165.36     16.43 o
   0   8   3       18.55       19.83      1.62 o
   1   8   3       61.86       57.16      2.00 o
   2   8   3     1156.84     1192.71     40.30 o
   3   8   3      358.07      346.70     10.56 o
   4   8   3      120.25      103.22      6.85 o
   5   8   3      336.11      344.91     12.91 o
   6   8   3       31.74       20.01      6.65 o
   7   8   3        2.15        1.88      1.41 o
 -11   9   3       14.91       16.30      3.78 o
 -10   9   3       20.27       27.23      4.66 o
  -9   9   3        0.05        0.77      0.84 o
  -8   9   3       76.30       85.78      3.70 o
  -7   9   3      171.39      184.35      4.52 o
  -6   9   3       45.38       43.92      4.00 o
  -5   9   3        3.86        5.07      1.53 o
  -4   9   3        1.00        1.04      0.52 o
  -3   9   3      403.23      375.24     30.64 o
  -2   9   3       38.12       40.89      2.05 o
  -1   9   3       46.52       43.82      9.69 o
   0   9   3      543.48      572.16     16.07 o
   1   9   3      133.28      154.10     16.79 o
   2   9   3       30.13       34.29      2.49 o
   3   9   3      161.97      163.98     11.93 o
   4   9   3        6.89        7.04      3.56 o
   5   9   3      158.39      158.55     11.71 o
   6   9   3       24.24       12.52      3.62 o
   7   9   3        7.07        7.32      3.56 o
 -11  10   3       19.06        8.76      2.83 o
 -10  10   3       14.74        8.98      3.11 o
  -9  10   3        6.22        3.80      1.55 o
  -8  10   3        1.75        3.74      1.25 o
  -7  10   3       43.62       38.05      2.77 o
  -6  10   3      102.93       96.77      4.03 o
  -5  10   3        3.45        5.25      1.99 o
  -4  10   3       30.02       22.24      3.37 o
  -3  10   3      649.09      662.26     67.17 o
  -2  10   3       75.09       79.54     10.03 o
  -1  10   3        8.26        5.53      1.10 o
   0  10   3       63.86       56.37      2.58 o
   1  10   3      973.21     1014.42     52.59 o
   2  10   3       40.87       47.03      5.32 o
   3  10   3        1.41        4.69      1.90 o
   4  10   3        5.42        3.51      1.31 o
   5  10   3       85.81       74.59      3.93 o
   6  10   3        7.37        3.89      1.82 o
 -10  11   3        3.38        5.48      2.15 o
  -9  11   3        1.87        3.35      1.88 o
  -8  11   3        6.61        3.95      1.55 o
  -7  11   3        1.86        0.55      0.94 o
  -6  11   3       42.43       45.90      9.33 o
  -5  11   3      705.16      771.70      8.89 o
  -4  11   3       62.12       66.29      5.62 o
  -3  11   3       48.54       43.33      3.95 o
  -2  11   3      236.62      247.08     25.45 o
  -1  11   3      207.99      199.28      3.87 o
   0  11   3      835.15      941.28     63.10 o
   1  11   3      283.10      277.96     10.27 o
   2  11   3       13.92       13.52      1.38 o
   3  11   3      789.07      890.44     11.13 o
   4  11   3       45.13       68.82     13.08 o
   5  11   3       62.99       63.50      7.82 o
 -10  12   3        0.86        2.40      2.68 o
  -9  12   3       18.38       16.19      2.61 o
  -8  12   3        4.74        3.01      1.27 o
  -7  12   3       70.68       72.81      7.96 o
  -6  12   3       21.17       23.86      3.39 o
  -5  12   3       15.24       17.26      3.28 o
  -4  12   3        0.29        2.08      1.73 o
  -3  12   3        0.37        1.58      2.21 o
  -2  12   3      256.22      267.69      7.75 o
  -1  12   3      211.42      199.94      5.65 o
   0  12   3       17.83       22.23      5.75 o
   1  12   3        2.27        1.57      0.94 o
   2  12   3       63.04       61.43      2.60 o
   3  12   3        2.90        1.90      1.41 o
   4  12   3       20.50       31.30      6.87 o
  -9  13   3       17.18       12.40      3.90 o
  -8  13   3        2.38        5.72      1.94 o
  -7  13   3        0.16        1.98      1.52 o
  -6  13   3        4.21        2.85      2.20 o
  -5  13   3      150.38      150.74      6.27 o
  -4  13   3       53.47       43.61      5.04 o
  -3  13   3      106.56      111.97      5.57 o
  -2  13   3       18.51       17.99      3.19 o
  -1  13   3       37.51       39.09      2.35 o
   0  13   3      260.34      279.43     19.98 o
   1  13   3        0.16        1.63      1.02 o
   2  13   3       42.28       28.95      2.88 o
   3  13   3        5.79        4.70      2.94 o
   4  13   3        0.35        7.01      2.34 o
  -9  14   3       13.89        8.40      1.88 o
  -8  14   3       16.88       10.41      3.30 o
  -7  14   3        2.38        3.56      2.23 o
  -6  14   3        7.57        2.96      2.37 o
  -5  14   3        1.54        2.24      2.10 o
  -4  14   3        0.08        1.81      2.09 o
  -3  14   3       10.22        5.14      1.93 o
  -2  14   3      191.53      224.18      7.38 o
  -1  14   3        3.20        1.44      2.09 o
   0  14   3       55.66       47.59      5.98 o
   1  14   3        5.28        5.17      1.66 o
   2  14   3        3.48        3.72      1.85 o
  -8  15   3       21.45       24.72      4.88 o
  -7  15   3       18.30       10.11      2.37 o
  -6  15   3       24.58       18.69      3.81 o
  -5  15   3       16.84        6.15      1.79 o
  -4  15   3        1.45        0.19      1.87 o
  -3  15   3        0.57        2.00      1.65 o
  -2  15   3        1.18        6.00      3.47 o
  -1  15   3        0.06        1.64      1.74 o
   0  15   3        0.28        1.88      1.53 o
   1  15   3        2.30        4.03      2.01 o
  -6  16   3        2.18        2.64      2.42 o
  -5  16   3        7.39        1.39      2.38 o
  -4  16   3       12.40        6.87      2.16 o
  -3  16   3        5.19        6.79      2.65 o
  -2  16   3       29.52       32.52      4.11 o
  -1  16   3        1.05        6.48      3.21 o
   1 -17   4        1.34        2.35      1.96 o
   2 -17   4       17.08       19.12      3.65 o
   3 -17   4       18.46       19.57      4.00 o
   4 -17   4       16.13       10.57      2.93 o
   5 -17   4        3.95        7.10      3.63 o
   6 -17   4       11.28        7.58      3.28 o
   0 -16   4        6.70        4.84      1.77 o
   1 -16   4       27.84       30.50      3.54 o
   2 -16   4        7.55        5.51      2.13 o
   3 -16   4       27.57       26.53      4.13 o
   4 -16   4       18.43       14.82      2.75 o
   5 -16   4        1.32        0.62      2.05 o
   6 -16   4        0.01        5.33      2.15 o
   7 -16   4        0.14        2.72      1.88 o
  -3 -15   4       76.53       85.92     11.58 o
   0 -15   4        0.04        1.83      1.61 o
   1 -15   4      120.18      107.46      4.67 o
   2 -15   4       12.39       14.28      3.27 o
   3 -15   4      244.67      270.36      7.62 o
   4 -15   4      315.69      383.96      8.66 o
   5 -15   4        0.29        3.13      1.50 o
   6 -15   4       73.52       77.32     11.04 o
   7 -15   4       42.01       43.30      4.03 o
   8 -15   4        1.74        0.70      1.30 o
  -4 -14   4      127.24      134.68      4.51 o
  -3 -14   4      170.90      186.41     14.11 o
  -2 -14   4        0.34       12.45      3.31 o
  -1 -14   4      182.93      180.27     16.66 o
   0 -14   4       41.84       30.04      2.13 o
   1 -14   4       18.73       12.94      1.85 o
   2 -14   4       34.50       33.64      3.94 o
   3 -14   4       91.21      102.25      3.35 o
   4 -14   4      168.30      177.44      9.57 o
   5 -14   4       30.55       24.60      9.22 o
   6 -14   4       47.09       25.82      2.96 o
   7 -14   4        8.29        4.46      1.83 o
   8 -14   4       57.96       45.20      9.30 o
   9 -14   4        7.88        7.54      2.71 o
  -5 -13   4      308.12      325.85      5.73 o
  -4 -13   4      284.45      310.09      9.00 o
  -3 -13   4       32.84       35.63      4.22 o
  -2 -13   4      408.97      354.47      6.05 o
  -1 -13   4      356.06      317.51     19.61 o
   0 -13   4       30.67       28.71      6.38 o
   1 -13   4      192.17      196.22      5.76 o
   2 -13   4       40.54       49.64      3.56 o
   3 -13   4      861.69      902.45     24.04 o
   4 -13   4      245.80      272.86     10.83 o
   5 -13   4       35.18        8.05      2.15 o
   6 -13   4      215.37      218.98      7.68 o
   7 -13   4       15.92        9.50      6.53 o
   8 -13   4        0.08        2.66      2.62 o
   9 -13   4        4.98        4.80      1.52 o
  -6 -12   4       30.80       36.98      7.85 o
  -5 -12   4       51.66       41.68      2.90 o
  -4 -12   4      128.88      118.47      6.86 o
  -3 -12   4       20.27       27.92      2.89 o
  -2 -12   4       37.56       38.10      3.01 o
  -1 -12   4      249.70      266.94     10.86 o
   0 -12   4      352.69      291.60      6.99 o
   1 -12   4      572.21      552.76     30.83 o
   2 -12   4        0.56       15.03      7.08 o
   3 -12   4      114.40      123.01     20.67 o
   4 -12   4     1043.67     1332.90     84.62 o
   5 -12   4      137.33      121.82      5.37 o
   6 -12   4        5.94        4.69      1.59 o
   7 -12   4       64.52       73.62      4.87 o
   8 -12   4        2.03        3.10      1.59 o
   9 -12   4       70.42       76.26      3.86 o
  10 -12   4        2.05        2.38      1.27 o
  -6 -11   4       11.96       12.16      5.70 o
  -5 -11   4      134.89      122.53      6.01 o
  -4 -11   4       59.40       62.45     11.70 o
  -3 -11   4        6.43        6.11      1.66 o
  -2 -11   4       19.09       13.49      1.17 o
  -1 -11   4        9.63        5.72      0.95 o
   0 -11   4      236.14      238.54      4.12 o
   1 -11   4      259.53      239.45      4.85 o
   2 -11   4      399.68      369.70      4.11 o
   3 -11   4        5.34        5.00      1.87 o
   4 -11   4      344.00      363.23      7.25 o
   5 -11   4      137.35      133.88     10.89 o
   6 -11   4      273.24      292.68      9.53 o
   7 -11   4        0.36        2.43      1.05 o
   8 -11   4       17.57       20.93      8.34 o
   9 -11   4       33.23       46.02      2.99 o
  10 -11   4       54.47       57.01      5.54 o
  -7 -10   4      394.61      460.40     35.21 o
  -6 -10   4       51.74       43.60      2.92 o
  -5 -10   4        1.47        0.23      1.06 o
  -4 -10   4      143.95      132.35     23.42 o
  -2 -10   4        3.25        1.80      0.80 o
  -1 -10   4      697.32      618.84     16.53 o
   0 -10   4      273.10      275.72      3.77 o
   1 -10   4      731.64      643.19      6.89 o
   2 -10   4        5.24        4.72      0.80 o
   3 -10   4       10.21        6.30      1.45 o
   4 -10   4       14.57       15.25      3.70 o
   5 -10   4      105.74      105.53     16.18 o
   6 -10   4       52.16       45.52     10.22 o
   7 -10   4      116.94      112.71      4.48 o
   8 -10   4        0.40        1.31      1.12 o
   9 -10   4       24.88       20.58      3.82 o
  10 -10   4       79.00      119.46      6.71 o
  -8  -9   4       26.66       28.34      3.28 o
  -7  -9   4      112.30      102.83      9.09 o
  -6  -9   4      188.49      208.89     16.13 o
  -5  -9   4      319.70      276.86      6.04 o
  -4  -9   4       67.99       67.13      3.86 o
  -3  -9   4        4.76        7.42      1.60 o
  -2  -9   4     2304.54     2587.48     85.89 o
  -1  -9   4      181.29      182.83      9.55 o
   0  -9   4        1.50        1.19      0.69 o
   1  -9   4     1425.96     1443.76     19.49 o
   2  -9   4       25.48       15.08      4.10 o
   3  -9   4       71.68       65.21      3.07 o
   4  -9   4      433.85      420.02     27.99 o
   5  -9   4       82.98       88.07      3.44 o
   6  -9   4      333.15      326.06      4.67 o
   7  -9   4        0.16        1.21      0.99 o
   8  -9   4        3.42        1.40      0.94 o
   9  -9   4      192.04      198.38     11.36 o
  10  -9   4        0.63        0.50      1.22 o
  11  -9   4       15.96        5.07      2.73 o
  -8  -8   4       11.75        9.14      3.04 o
  -7  -8   4        1.96        4.70      1.85 o
  -6  -8   4       38.06       35.57      3.99 o
  -5  -8   4        0.85        0.36      1.30 o
  -4  -8   4      501.92      475.56     33.60 o
  -3  -8   4      112.58      116.61     13.13 o
  -2  -8   4       95.04       82.25      6.94 o
  -1  -8   4      254.71      208.99     15.59 o
   0  -8   4       40.20       32.71      4.06 o
   1  -8   4      293.82      268.31     17.85 o
   2  -8   4      793.80      805.56     10.67 o
   3  -8   4       26.85       19.61      0.94 o
   4  -8   4     1882.56     2071.77     49.75 o
   5  -8   4      220.67      214.21      3.56 o
   6  -8   4       67.03       51.28      5.78 o
   7  -8   4      379.92      370.91      4.77 o
   8  -8   4      284.27      291.83     20.71 o
   9  -8   4      229.28      252.11      4.83 o
  10  -8   4        3.78        5.41      2.13 o
  11  -8   4      114.07      113.44      6.37 o
  -9  -7   4        1.48        5.49      1.98 o
  -8  -7   4        8.76       12.95      3.78 o
  -7  -7   4      230.78      214.76      6.90 o
  -6  -7   4       51.25       54.40      4.20 o
  -5  -7   4       53.89       33.47      3.62 o
  -4  -7   4      128.11      101.32      5.63 o
  -3  -7   4      103.01      104.21      1.91 o
  -2  -7   4      301.79      265.78      4.62 o
  -1  -7   4      390.92      372.96     26.21 o
   0  -7   4      327.76      298.14      7.19 o
   1  -7   4      174.91      124.03     10.45 o
   2  -7   4      207.85      211.22     14.47 o
   3  -7   4     1695.48     1850.92    103.41 o
   4  -7   4      248.62      251.47      7.56 o
   5  -7   4       25.41       25.71      2.97 o
   6  -7   4        1.97        6.32      1.90 o
   7  -7   4       67.79       42.13      4.05 o
   8  -7   4       55.27       56.04      4.27 o
   9  -7   4        4.19        2.29      1.76 o
  10  -7   4        7.42        8.28      2.95 o
  11  -7   4       60.67       53.57      4.76 o
  -9  -6   4      102.50      108.48      4.42 o
  -8  -6   4       54.02       50.47      4.52 o
  -7  -6   4      139.94      137.14      6.60 o
  -6  -6   4       56.26       44.40      4.52 o
  -5  -6   4      169.97      132.81      2.71 o
  -4  -6   4     2109.13     2162.50     65.84 o
  -3  -6   4       21.11       16.61      2.94 o
  -2  -6   4      247.26      209.53      2.61 o
  -1  -6   4     2737.40     2921.61    125.67 o
   0  -6   4       44.41       38.09      2.54 o
   1  -6   4     6336.53     7024.28    250.48 o
   2  -6   4      576.53      665.96     24.39 o
   3  -6   4     1952.05     2190.27     71.25 o
   4  -6   4      674.18      698.82     23.53 o
   5  -6   4        6.41        4.15      5.07 o
   6  -6   4       77.06       70.01      2.25 o
   7  -6   4      259.93      247.10     14.58 o
   8  -6   4        0.08        0.57      0.68 o
   9  -6   4       67.36       55.28      4.58 o
  10  -6   4       44.54       68.07      5.95 o
  11  -6   4        0.88        3.88      1.93 o
 -10  -5   4        0.38        3.33      2.86 o
  -9  -5   4       27.02       17.72      2.25 o
  -8  -5   4        0.54        4.67      1.64 o
  -7  -5   4        3.15        1.99      1.12 o
  -6  -5   4      126.67      134.31      3.47 o
  -5  -5   4      486.56      452.12     11.19 o
  -4  -5   4      388.39      422.64     15.42 o
  -3  -5   4       79.17       64.38      2.19 o
  -2  -5   4      549.45      539.70     22.74 o
  -1  -5   4     1383.09     1721.13     67.79 o
   0  -5   4     2219.59     2719.34    165.34 o
   1  -5   4     5636.46     6228.04    215.04 o
   2  -5   4      559.05      596.53      5.86 o
   3  -5   4      236.40      250.27     10.46 o
   4  -5   4     1620.75     1710.39     11.93 o
   5  -5   4      359.87      337.80      6.17 o
   6  -5   4       18.85       15.59      4.67 o
   7  -5   4       22.27       19.11      1.80 o
   8  -5   4      118.44       90.83      3.64 o
   9  -5   4        3.24        3.63      2.21 o
  10  -5   4       74.51       74.90      5.56 o
  11  -5   4        0.00        3.61      2.22 o
 -10  -4   4        2.73        4.05      1.72 o
  -9  -4   4       53.95       42.95      4.04 o
  -8  -4   4      101.84      113.95      9.08 o
  -7  -4   4      739.49      776.51      6.49 o
  -6  -4   4       65.97       69.38      3.17 o
  -5  -4   4       29.48       20.26      1.34 o
  -4  -4   4       11.04       12.04      1.54 o
  -3  -4   4      391.26      408.20      6.45 o
  -2  -4   4       83.74      124.46      2.49 o
  -1  -4   4     1117.10     1153.13     41.76 o
   0  -4   4      109.58       89.18      3.87 o
   1  -4   4     1098.37     1110.68     52.57 o
   2  -4   4       18.61        6.72      0.79 o
   3  -4   4      115.70      119.86      1.87 o
   4  -4   4       38.47       27.23      1.13 o
   5  -4   4      658.46      642.75      5.32 o
   6  -4   4        1.35        0.38      0.53 o
   7  -4   4      404.80      409.42      4.47 o
   8  -4   4        0.07        1.40      0.79 o
   9  -4   4        4.46        7.26      2.28 o
  10  -4   4      111.18      112.51      4.83 o
  11  -4   4       33.63       33.37      4.06 o
 -10  -3   4        1.57        2.25      1.52 o
  -9  -3   4       23.20       16.60      3.99 o
  -8  -3   4      264.13      285.12     12.96 o
  -7  -3   4       39.60       48.40     11.59 o
  -6  -3   4        0.37        3.28      1.34 o
  -5  -3   4        9.35       22.06     11.39 o
  -4  -3   4     2277.07     2640.94     32.04 o
  -3  -3   4     1599.18     1867.20      7.05 o
  -2  -3   4        0.18        4.13      1.01 o
  -1  -3   4      277.18      290.27     24.42 o
   0  -3   4     1764.66     1892.34      6.19 o
   1  -3   4      168.68      124.98      2.53 o
   2  -3   4      554.52      599.75      2.32 o
   3  -3   4      401.04      436.26      2.39 o
   4  -3   4     1316.40     1503.88     23.97 o
   5  -3   4        0.41        1.14      0.60 o
   6  -3   4      268.53      252.23      3.20 o
   7  -3   4       43.18       33.05      2.38 o
   8  -3   4      104.67      101.91      5.45 o
   9  -3   4      249.96      281.09      6.95 o
  10  -3   4       17.90       10.84      3.28 o
  11  -3   4       23.01       21.37      4.45 o
 -11  -2   4        1.94        3.83      2.36 o
 -10  -2   4        7.23        3.79      2.48 o
  -9  -2   4      194.50      187.54      6.71 o
  -8  -2   4        0.59        3.02      1.34 o
  -7  -2   4      861.45      942.98      6.89 o
  -6  -2   4      843.13      929.43     24.91 o
  -5  -2   4        6.18        6.77      1.39 o
  -4  -2   4     3569.46     4042.18     17.82 o
  -3  -2   4      243.24      282.77      6.74 o
  -2  -2   4       59.77       71.34      5.58 o
  -1  -2   4     8394.55     8903.35     32.63 o
   0  -2   4      466.97      493.54     28.24 o
   1  -2   4     4013.38     4099.07     50.71 o
   2  -2   4     4430.41     4776.79     61.65 o
   3  -2   4      595.93      628.66      2.97 o
   4  -2   4     2798.47     2668.04     67.80 o
   5  -2   4      321.58      313.31      3.30 o
   6  -2   4      197.81      180.36     18.66 o
   7  -2   4      476.10      513.39      7.91 o
   8  -2   4       74.58       64.02      3.06 o
   9  -2   4       75.68       66.65      4.68 o
  10  -2   4       10.63        5.59      2.52 o
  11  -2   4        9.35        7.27      2.96 o
 -11  -1   4        0.48        6.13      1.70 o
 -10  -1   4      107.57      133.07      7.18 o
  -9  -1   4       89.27       90.28      6.19 o
  -8  -1   4      195.34      200.10      6.77 o
  -7  -1   4       87.76       81.81      3.87 o
  -6  -1   4        2.35        0.03      0.75 o
  -5  -1   4       20.25       17.94      1.50 o
  -4  -1   4      761.93      828.01     20.44 o
  -3  -1   4      153.76      161.32      5.33 o
  -2  -1   4        2.54        0.74      0.75 o
  -1  -1   4     1252.03     1170.88      9.71 o
   0  -1   4      513.06      493.49     11.97 o
   1  -1   4       49.93       40.23      2.01 o
   2  -1   4     2379.92     2454.51     23.76 o
   3  -1   4     1541.96     1814.72     40.47 o
   4  -1   4      935.21     1026.32     23.36 o
   5  -1   4     1368.90     1356.30     65.36 o
   6  -1   4       41.01       50.81      6.05 o
   7  -1   4       50.69       40.71      4.68 o
   8  -1   4        7.26        2.95      1.30 o
   9  -1   4       29.65       19.90      2.10 o
  10  -1   4        3.62        4.06      3.00 o
 -11   0   4       27.83       38.19      4.83 o
 -10   0   4       67.61       65.48      5.44 o
  -9   0   4       92.21       78.08      4.54 o
  -8   0   4      226.04      235.54      7.24 o
  -7   0   4      570.62      655.14      6.38 o
  -6   0   4      601.01      684.82      5.58 o
  -5   0   4      716.92      767.88      9.42 o
  -4   0   4     2777.50     2922.87     12.25 o
  -3   0   4       69.87       73.02      3.10 o
  -2   0   4      367.76      341.14      3.80 o
  -1   0   4     9964.83    10713.22    102.00 o
   0   0   4     4986.19     4561.85    224.37 o
   1   0   4     3330.44     3452.00    108.88 o
   2   0   4     1311.59     1397.24     23.48 o
   3   0   4     1275.48     1559.01     27.32 o
   4   0   4     1500.91     1611.49     36.91 o
   5   0   4       47.25       29.66      6.67 o
   6   0   4       71.11       56.73      7.71 o
   7   0   4       37.84       21.15      2.38 o
   8   0   4       28.18       26.20      2.41 o
   9   0   4        7.29        9.02      1.66 o
  10   0   4      117.94      155.27      6.70 o
 -11   1   4       25.29       21.31      4.05 o
 -10   1   4       18.57       16.76      2.77 o
  -9   1   4      186.14      208.63      7.51 o
  -8   1   4        0.49        0.74      1.36 o
  -7   1   4       55.20       54.38      8.76 o
  -6   1   4      192.71      201.52      4.08 o
  -5   1   4      119.06      126.02      2.71 o
  -4   1   4      268.97      299.07      3.47 o
  -3   1   4      279.16      255.38      2.05 o
  -2   1   4     6431.24     6943.89     25.72 o
  -1   1   4      256.58      215.65      1.84 o
   0   1   4       24.55       36.79      2.80 o
   1   1   4      691.39      647.59      7.26 o
   2   1   4        5.17       19.45      1.68 o
   3   1   4      462.12      434.12     25.23 o
   4   1   4      823.89      944.83     18.84 o
   5   1   4      631.94      598.79     32.03 o
   6   1   4       91.73       95.75     12.05 o
   7   1   4        8.93        6.73      1.51 o
   8   1   4       20.19       18.15      2.18 o
   9   1   4        6.13        7.26      3.39 o
  10   1   4        2.81        5.84      3.50 o
 -11   2   4       31.43       18.39      4.44 o
 -10   2   4       33.86       27.07      3.81 o
  -9   2   4       65.18       65.20      5.14 o
  -8   2   4       57.50       62.75      4.64 o
  -7   2   4      474.41      494.97      6.88 o
  -6   2   4      308.22      289.26      6.24 o
  -5   2   4      372.17      362.80     13.66 o
  -4   2   4       66.63       68.25      1.72 o
  -3   2   4      461.67      436.28      7.29 o
  -2   2   4     3183.32     3443.77     58.02 o
  -1   2   4     2203.55     2444.39     56.21 o
   0   2   4      532.85      488.60      6.63 o
   1   2   4     6313.60     6432.77    665.06 o
   2   2   4     9886.98    12432.62     57.09 o
   3   2   4      117.31       95.47      4.23 o
   4   2   4     1151.19     1118.22     60.35 o
   5   2   4      851.07      907.75     20.26 o
   6   2   4      256.96      225.11      4.01 o
   7   2   4       47.74       39.21      6.15 o
   8   2   4        2.38        3.01      1.25 o
   9   2   4        7.64        5.24      3.13 o
  10   2   4      166.40      194.46      5.57 o
 -11   3   4        6.76        2.55      1.98 o
 -10   3   4       38.67       39.53      4.35 o
  -9   3   4       36.64       36.42      4.39 o
  -8   3   4        8.46        3.47      1.58 o
  -7   3   4        2.94        1.66      0.57 o
  -6   3   4      651.84      665.29     17.69 o
  -5   3   4     1162.39     1238.85     13.46 o
  -4   3   4       22.53       52.22      7.64 o
  -3   3   4       34.47       42.57      7.05 o
  -2   3   4     7466.57     8776.13    140.56 o
  -1   3   4     4198.26     4627.33     17.92 o
   0   3   4     2842.80     3027.03     23.64 o
   1   3   4      731.42      748.46      5.01 o
   2   3   4       19.10       11.03      2.02 o
   3   3   4       52.24       82.84     15.34 o
   4   3   4      795.96      801.84     87.73 o
   5   3   4      747.54      768.98     27.16 o
   6   3   4      385.72      358.14      8.22 o
   7   3   4      204.25      218.19     20.18 o
   8   3   4      201.36      206.42      4.76 o
   9   3   4       30.64       39.94      5.79 o
 -11   4   4       25.14       18.61      3.35 o
 -10   4   4        0.13        2.59      2.42 o
  -9   4   4      164.62      153.96      6.52 o
  -8   4   4        4.57        4.18      2.66 o
  -7   4   4       71.60       67.46      5.71 o
  -6   4   4     2254.15     2560.89    110.20 o
  -5   4   4     1012.98     1107.33      4.93 o
  -4   4   4    18753.68    22486.78    684.36 o
  -3   4   4     1974.77     2129.79     44.92 o
  -2   4   4      669.64      728.39      3.82 o
  -1   4   4     2914.33     3313.22    181.03 o
   0   4   4      791.85      878.74     21.45 o
   1   4   4     4729.41     5631.26     28.01 o
   2   4   4        0.93        5.01      0.86 o
   3   4   4       48.35       45.88      2.33 o
   4   4   4     1749.94     1913.98    101.43 o
   5   4   4        5.97        3.61      1.12 o
   6   4   4        8.76        9.50      1.49 o
   7   4   4       34.34       25.15      2.18 o
   8   4   4       95.21       95.24     22.84 o
   9   4   4        3.87        4.66      1.89 o
 -11   5   4       29.92       44.26      5.68 o
 -10   5   4       35.82       42.03      5.22 o
  -9   5   4        3.26        2.20      1.39 o
  -8   5   4        0.03        0.08      1.18 o
  -7   5   4      207.90      217.96      8.88 o
  -6   5   4      520.93      540.73     14.62 o
  -5   5   4        0.28        3.22      3.38 o
  -4   5   4       84.59      142.08     10.71 o
  -3   5   4     1695.56     1656.52     26.94 o
  -2   5   4      142.32      116.77      9.55 o
  -1   5   4        0.04        1.76      1.05 o
   0   5   4     2081.28     2395.96     61.49 o
   1   5   4      135.57      122.53      2.71 o
   2   5   4      608.93      605.39     18.28 o
   3   5   4      114.99      118.69      2.91 o
   4   5   4      284.19      277.79      7.42 o
   5   5   4      320.98      306.48      4.56 o
   6   5   4      101.50       85.32     10.80 o
   7   5   4       84.85       74.93      4.31 o
   8   5   4       38.98       40.01      3.10 o
   9   5   4      103.94      143.98     20.28 o
 -11   6   4        6.72        6.84      3.01 o
 -10   6   4       12.84       22.77      5.06 o
  -9   6   4       27.50       24.67      4.38 o
  -8   6   4       15.93       10.49      6.02 o
  -7   6   4      152.85      152.71      9.93 o
  -6   6   4        1.75       11.37      5.51 o
  -5   6   4       57.95       60.30     17.65 o
  -4   6   4       72.16       70.46      2.86 o
  -3   6   4       25.35       17.86      1.69 o
  -2   6   4       38.46       32.60      1.59 o
  -1   6   4      528.28      592.75     27.99 o
   0   6   4      324.25      331.80      3.58 o
   1   6   4        8.36        4.08      2.45 o
   2   6   4      250.75      224.37      9.22 o
   3   6   4     1585.94     1759.04     11.93 o
   4   6   4      210.62      182.61      3.97 o
   5   6   4       80.43       76.54      5.12 o
   6   6   4      378.33      383.37     10.44 o
   7   6   4        2.75        2.86      1.95 o
   8   6   4        1.25        3.06      1.69 o
 -11   7   4       46.97       43.92      4.77 o
 -10   7   4       12.03        4.34      1.99 o
  -9   7   4       73.23       84.71      5.33 o
  -8   7   4       36.52       32.67      7.91 o
  -7   7   4      277.21      322.64     38.14 o
  -6   7   4     1411.54     1582.14     31.77 o
  -5   7   4        0.23        0.74      0.86 o
  -4   7   4      262.64      292.38      6.09 o
  -3   7   4      334.75      295.44     29.70 o
  -2   7   4       51.35       39.69      2.21 o
  -1   7   4      113.90      118.28      2.67 o
   0   7   4      186.84      173.61      4.65 o
   1   7   4      949.33     1062.08     15.25 o
   2   7   4      862.83      858.79      8.18 o
   3   7   4      281.21      294.29      8.39 o
   4   7   4       92.98       86.07     14.76 o
   5   7   4        1.46        1.39      1.16 o
   6   7   4       64.99       53.61      3.00 o
   7   7   4       12.41       10.66      1.60 o
   8   7   4       61.86       74.70      4.33 o
 -11   8   4        0.02       -0.15      1.37 o
 -10   8   4        0.66       -0.44      1.04 o
  -9   8   4       39.63       41.70      4.89 o
  -8   8   4        2.40        2.53      1.22 o
  -7   8   4       29.77       29.68      2.49 o
  -6   8   4       36.21       30.53      2.65 o
  -5   8   4        5.06        2.40      0.66 o
  -4   8   4      434.57      444.93      7.01 o
  -3   8   4        2.75        3.02      0.97 o
  -2   8   4       88.58       76.77      3.25 o
  -1   8   4      352.72      367.99     28.22 o
   0   8   4      133.03      122.13      9.60 o
   1   8   4      611.15      615.29     13.44 o
   2   8   4      397.61      376.14     10.11 o
   3   8   4      237.14      254.93      9.26 o
   4   8   4      271.55      298.11     20.77 o
   5   8   4       69.62       55.76      3.05 o
   6   8   4       45.78       37.14      2.66 o
   7   8   4        3.44        5.07      1.80 o
 -11   9   4        2.09        6.46      2.54 o
 -10   9   4        3.56        0.39      1.39 o
  -9   9   4        2.84        1.94      1.07 o
  -8   9   4        0.20        1.90      2.54 o
  -7   9   4        2.92        2.38      2.16 o
  -6   9   4       54.69       52.07      3.40 o
  -5   9   4      237.11      252.31      5.51 o
  -4   9   4        4.78        3.83      0.96 o
  -3   9   4      137.83      124.44     13.46 o
  -2   9   4       49.31       37.84      4.27 o
  -1   9   4      115.25      122.29      6.15 o
   0   9   4      180.19      173.05      7.83 o
   1   9   4      797.99      890.70     57.39 o
   2   9   4      191.73      184.35     23.35 o
   3   9   4      109.79      117.06      3.95 o
   4   9   4      206.97      199.36     15.35 o
   5   9   4       38.98       34.82      4.81 o
   6   9   4       12.09        6.41      1.63 o
 -11  10   4        1.20        4.52      2.10 o
 -10  10   4        0.88        1.34      1.88 o
  -9  10   4       30.51       31.40      8.56 o
  -8  10   4       23.18       18.85      2.17 o
  -7  10   4        0.99        1.59      1.25 o
  -6  10   4      177.62      202.85      5.42 o
  -5  10   4      111.83      114.30      5.49 o
  -4  10   4      813.40     1074.84     10.84 o
  -3  10   4        0.55        2.91      6.89 o
  -2  10   4       25.91       20.73      2.49 o
  -1  10   4     1565.87     1765.41     57.22 o
   0  10   4        1.50        2.48      1.13 o
   1  10   4       44.42       35.08      2.01 o
   2  10   4        2.48        1.99      1.07 o
   3  10   4        0.52        0.83      1.00 o
   4  10   4       94.46      117.76      9.97 o
   5  10   4        6.27        2.74      2.58 o
   6  10   4        0.20        1.13      1.29 o
 -10  11   4        0.00        3.91      2.36 o
  -9  11   4       10.09       10.84      6.67 o
  -8  11   4       64.75       63.02      4.99 o
  -7  11   4       49.00       39.65      2.75 o
  -6  11   4      121.05      145.88      9.76 o
  -5  11   4       13.75        7.32      3.08 o
  -4  11   4      442.96      539.99      8.96 o
  -3  11   4      697.79      871.45     10.71 o
  -2  11   4        2.77        2.07      1.03 o
  -1  11   4        3.21        1.06      0.95 o
   0  11   4        7.04        4.80      1.97 o
   1  11   4      364.70      388.83     39.14 o
   2  11   4       64.57       57.70      5.92 o
   3  11   4        0.05        5.66      3.53 o
   4  11   4       51.43       56.08     24.56 o
   5  11   4       52.28       46.52      4.91 o
 -10  12   4        5.82        5.59      3.28 o
  -9  12   4        0.96        2.41      1.20 o
  -8  12   4        7.07        3.93      3.54 o
  -7  12   4        0.11        3.40      1.49 o
  -6  12   4        2.08        2.03      1.61 o
  -5  12   4       35.68       48.99      5.76 o
  -4  12   4        6.74        2.37      2.32 o
  -3  12   4      271.61      292.00      7.94 o
  -2  12   4       19.21       17.70      1.63 o
  -1  12   4      190.77      227.85     11.72 o
   0  12   4       52.89       44.45      9.37 o
   1  12   4        2.03        4.23      1.25 o
   2  12   4        0.97        5.40      1.66 o
   3  12   4       36.39       31.96      3.68 o
   4  12   4        0.00        4.52      1.69 o
  -9  13   4        5.49        3.45      1.72 o
  -8  13   4        2.72        3.71      1.74 o
  -7  13   4       10.72        6.23      2.45 o
  -6  13   4       71.19       75.23      5.49 o
  -5  13   4       86.09       86.12      5.22 o
  -4  13   4       40.09       32.58      2.77 o
  -3  13   4      199.36      193.58      7.11 o
  -2  13   4       11.69        9.90      2.86 o
  -1  13   4      235.21      231.75     17.91 o
   0  13   4       37.16       32.08      2.54 o
   1  13   4        7.80        5.69      1.56 o
   2  13   4       13.07        7.64      2.33 o
   3  13   4       44.52       51.20      5.59 o
  -8  14   4        1.67        4.89      2.69 o
  -7  14   4       22.14       19.98      3.81 o
  -6  14   4        4.08        5.82      2.69 o
  -5  14   4       40.67       38.72      4.87 o
  -4  14   4       20.22        8.38      2.84 o
  -3  14   4       21.71       25.86      3.56 o
  -2  14   4        2.53        5.96      2.33 o
  -1  14   4        6.29        5.06      2.10 o
   0  14   4        2.12        2.56      1.10 o
   1  14   4        2.80        3.13      1.33 o
   2  14   4       38.10       34.06      4.04 o
  -7  15   4        7.93        6.89      2.54 o
  -6  15   4        5.08        2.30      2.19 o
  -5  15   4       55.11       46.44      5.39 o
  -4  15   4       16.62       18.21      3.29 o
  -3  15   4       79.78       90.80      6.28 o
  -2  15   4        1.08        3.60      2.26 o
  -1  15   4       36.91       40.21      3.60 o
   0  15   4       72.64       86.51      5.10 o
  -6  16   4        0.22        1.92      1.57 o
  -5  16   4        2.48        2.19      2.21 o
  -4  16   4       17.25       16.64      3.82 o
  -3  16   4        4.47        5.82      2.63 o
  -2  16   4        0.98        4.12      2.58 o
   1 -17   5       62.08       72.40      4.92 o
   2 -17   5       29.68       28.74      3.75 o
   3 -17   5      120.65      149.47      6.15 o
   4 -17   5        2.78        0.86      1.61 o
   5 -17   5       51.31       52.92      5.28 o
   0 -16   5       61.65       64.46      4.26 o
   1 -16   5        7.91        8.70      2.46 o
   2 -16   5       17.50       13.88      2.47 o
   3 -16   5        0.42        4.54      2.37 o
   4 -16   5        6.33       14.11      4.02 o
   5 -16   5       62.08       60.10      3.70 o
   6 -16   5        2.42        5.35      1.74 o
   7 -16   5        8.34        8.68      2.35 o
  -3 -15   5       90.65       82.90      6.78 o
   0 -15   5       84.75       79.44      4.25 o
   1 -15   5        0.41        1.47      1.66 o
   2 -15   5        3.34        3.79      1.72 o
   3 -15   5       31.78       30.72      3.19 o
   4 -15   5      239.21      219.77     29.79 o
   5 -15   5       80.58       73.01      6.27 o
   6 -15   5        1.41        1.58      1.41 o
   7 -15   5        3.92        4.40      1.78 o
   8 -15   5       20.97       13.74      3.21 o
  -4 -14   5        4.74        5.38      2.02 o
  -3 -14   5       22.69       35.97      7.93 o
  -2 -14   5       59.15       50.39      3.24 o
  -1 -14   5       15.70       14.70      1.58 o
   0 -14   5        0.42        2.33      1.62 o
   1 -14   5       53.73       55.43      2.90 o
   2 -14   5        0.05        2.01      2.04 o
   3 -14   5        4.23       10.40      8.04 o
   4 -14   5       19.05       11.81      1.62 o
   5 -14   5        2.75        0.91      4.57 o
   6 -14   5       25.99       14.18      2.41 o
   7 -14   5       12.02        6.65      2.23 o
   8 -14   5       70.22       62.33      3.15 o
   9 -14   5       12.70       11.29      3.20 o
  -5 -13   5        2.15        0.66      1.23 o
  -4 -13   5       47.45       35.79      8.11 o
  -3 -13   5      273.40      284.44     12.78 o
  -2 -13   5       10.51        4.72      1.99 o
  -1 -13   5        2.92        0.27      0.63 o
   0 -13   5       98.18      108.79      4.61 o
   1 -13   5       32.71       28.45      2.76 o
   2 -13   5        0.01        2.75      1.56 o
   3 -13   5        0.01        0.84      4.73 o
   4 -13   5       10.69       10.52      9.28 o
   5 -13   5       31.59       35.97      3.80 o
   6 -13   5      194.62      182.69      8.31 o
   7 -13   5       55.93       56.22     13.63 o
   8 -13   5      106.41      123.76      4.29 o
   9 -13   5      103.81      116.86      4.40 o
  -6 -12   5       45.60       50.45      3.94 o
  -5 -12   5        2.65        2.91      1.44 o
  -4 -12   5       40.59       27.33      3.48 o
  -3 -12   5        1.01        5.13      1.72 o
  -2 -12   5      162.32      146.68      4.30 o
  -1 -12   5        0.80        1.49      0.94 o
   0 -12   5        6.71        7.17      1.13 o
   1 -12   5        0.13       -0.42      0.70 o
   2 -12   5      769.39      856.77     43.93 o
   3 -12   5      739.24      856.28    117.45 o
   4 -12   5       53.97       54.61      8.60 o
   5 -12   5       52.63       39.25      3.90 o
   6 -12   5       30.86       33.55     18.60 o
   7 -12   5      151.97      148.71      5.06 o
   8 -12   5       23.50       20.57      2.28 o
   9 -12   5       16.61       18.24      7.29 o
  10 -12   5       58.27       59.82      4.91 o
  -7 -11   5      132.69      136.00      9.96 o
  -6 -11   5        1.56        3.72      1.62 o
  -5 -11   5      144.52      121.48      9.91 o
  -4 -11   5       66.66       61.67      4.00 o
  -3 -11   5       28.16       42.59      4.05 o
  -2 -11   5      718.07      840.84      6.99 o
  -1 -11   5      236.31      283.02      7.47 o
   0 -11   5        4.03        1.00      1.65 o
   1 -11   5     1938.92     2032.44    110.38 o
   2 -11   5        0.92       27.48     17.00 o
   3 -11   5     1910.32     2109.83    156.57 o
   4 -11   5      349.02      339.96      7.74 o
   5 -11   5       36.13       36.66      9.19 o
   6 -11   5       60.45       51.30      2.96 o
   7 -11   5       72.03       69.89      8.00 o
   8 -11   5        0.24        1.80      1.95 o
   9 -11   5        0.09        2.94      1.33 o
  10 -11   5        1.14        4.61      2.62 o
  -7 -10   5        0.01        3.27      1.65 o
  -6 -10   5        0.69        2.63      1.51 o
  -5 -10   5        3.16       -0.28      1.32 o
  -4 -10   5       40.02       27.89      3.13 o
  -3 -10   5       26.07       28.29      3.42 o
  -2 -10   5       45.47       27.23      1.32 o
  -1 -10   5      163.36      132.82      3.68 o
   0 -10   5      985.04      895.91      5.06 o
   1 -10   5      487.68      476.87      4.77 o
   2 -10   5       18.76       24.89      2.56 o
   3 -10   5       97.35      106.64     29.58 o
   4 -10   5      916.61     1094.05      9.48 o
   5 -10   5      860.96      995.72    116.09 o
   6 -10   5       11.09        5.83      1.74 o
   7 -10   5      174.10      172.44      4.01 o
   8 -10   5       69.75       81.25      3.60 o
   9 -10   5        0.95        6.67      2.81 o
  10 -10   5       21.98       21.75      3.63 o
  -8  -9   5      136.77      167.97      8.28 o
  -7  -9   5        6.33        4.33      1.55 o
  -6  -9   5        9.38        9.03      3.03 o
  -5  -9   5      513.54      506.91      7.66 o
  -4  -9   5        0.59        2.71      1.14 o
  -3  -9   5      493.60      500.42      4.37 o
  -2  -9   5      289.36      239.44      3.12 o
  -1  -9   5     1428.32     1324.86     36.74 o
   0  -9   5        2.90        1.17      0.74 o
   1  -9   5       21.36       15.53      5.97 o
   2  -9   5       48.99       40.56      2.55 o
   3  -9   5       82.78       57.75      1.91 o
   4  -9   5      366.06      355.64      4.01 o
   5  -9   5        0.07        1.72      2.29 o
   6  -9   5      135.58      123.19      5.91 o
   7  -9   5        0.18        0.68      0.82 o
   8  -9   5        0.27        3.95      2.69 o
   9  -9   5       81.09       77.98      3.37 o
  10  -9   5      112.07      119.57      5.13 o
  -8  -8   5        4.38        3.68      2.61 o
  -7  -8   5      509.85      482.31      8.83 o
  -6  -8   5        3.82        4.59      2.26 o
  -5  -8   5      133.93      135.21      3.44 o
  -4  -8   5       97.73       96.18     12.34 o
  -3  -8   5       45.45       56.90      2.74 o
  -2  -8   5     2152.59     2269.32     75.55 o
  -1  -8   5      945.20      886.69     39.34 o
   0  -8   5      695.41      703.62     71.41 o
   1  -8   5      350.61      304.84     15.99 o
   2  -8   5        0.20        2.87      2.47 o
   3  -8   5       64.24       53.89      2.91 o
   4  -8   5       71.46       51.00      8.33 o
   5  -8   5     1044.40     1093.40     38.79 o
   6  -8   5        0.23       -0.16      0.75 o
   7  -8   5        0.25       -0.43      0.89 o
   8  -8   5        6.65       10.53      1.96 o
   9  -8   5        8.45        4.16      1.53 o
  10  -8   5       49.96       53.67      4.13 o
  11  -8   5        6.72        2.87      1.50 o
  -9  -7   5        6.01        3.45      1.53 o
  -8  -7   5      115.32      109.64      6.19 o
  -7  -7   5       61.44       52.63      4.61 o
  -6  -7   5       11.79        3.65      2.03 o
  -5  -7   5      197.89      160.72      3.33 o
  -4  -7   5        4.22       11.64     12.10 o
  -3  -7   5       15.32       17.93      2.56 o
  -2  -7   5       36.26       34.28      3.49 o
  -1  -7   5      351.82      308.22     28.05 o
   0  -7   5        0.78        1.20      0.76 o
   1  -7   5       33.35       23.70      1.67 o
   2  -7   5      346.74      377.41      7.14 o
   3  -7   5     2004.35     2091.65     60.45 o
   4  -7   5       81.88       66.75      4.59 o
   5  -7   5      840.53      882.53     19.34 o
   6  -7   5       41.41       33.70      2.04 o
   7  -7   5       98.09       75.40      8.78 o
   8  -7   5        0.06        2.57      1.46 o
   9  -7   5        4.95        2.57      1.09 o
  10  -7   5      122.81      143.73      6.05 o
  11  -7   5        2.13        0.44      1.36 o
  -9  -6   5       21.39       17.95      3.43 o
  -8  -6   5       67.82       60.21      4.67 o
  -7  -6   5      158.24      163.29      4.02 o
  -6  -6   5      474.21      474.41      7.55 o
  -5  -6   5        5.60        6.90      1.58 o
  -4  -6   5       57.88       64.00     17.65 o
  -3  -6   5       75.61       91.32      4.09 o
  -2  -6   5     1327.75     1508.26     39.41 o
  -1  -6   5      346.58      331.84     18.99 o
   0  -6   5        0.02        0.56      0.63 o
   1  -6   5       65.00       49.60      1.59 o
   2  -6   5      594.67      567.77      3.97 o
   3  -6   5        3.52        1.79      1.36 o
   4  -6   5      808.46      869.41      5.62 o
   5  -6   5       67.04       70.21      2.72 o
   6  -6   5       95.97       95.35     20.71 o
   7  -6   5       11.74       13.72      2.87 o
   8  -6   5      226.87      214.52      7.71 o
   9  -6   5      262.11      293.74      6.51 o
  10  -6   5       51.63       66.32      4.84 o
  11  -6   5       63.33       68.16      4.73 o
 -10  -5   5        3.52        6.21      2.39 o
  -9  -5   5       31.85       30.86      4.01 o
  -8  -5   5        5.47        2.86      1.53 o
  -7  -5   5      144.32      154.33      6.04 o
  -6  -5   5      347.12      352.04      4.45 o
  -5  -5   5      131.48      134.49      3.37 o
  -4  -5   5        0.12        3.19      1.43 o
  -3  -5   5      176.96      188.30      5.07 o
  -2  -5   5     1287.25     1423.82     12.92 o
  -1  -5   5     5628.46     6624.25    300.38 o
   0  -5   5     2660.11     2877.15    115.47 o
   1  -5   5     1030.64     1010.83     21.16 o
   2  -5   5      519.86      691.74     17.63 o
   3  -5   5      146.24      113.40      3.03 o
   4  -5   5      249.80      254.72      5.75 o
   5  -5   5      241.46      266.67      2.12 o
   6  -5   5      368.81      326.37     27.85 o
   7  -5   5      272.60      277.65      9.80 o
   8  -5   5      142.43      181.17     15.05 o
   9  -5   5      158.90      159.39      5.80 o
  10  -5   5        2.00        0.83      1.61 o
  11  -5   5        5.14        3.02      2.01 o
 -10  -4   5        0.16        1.91      1.73 o
  -9  -4   5       21.08       14.01      2.73 o
  -8  -4   5      161.51      153.56      7.30 o
  -7  -4   5       76.89       68.33      2.97 o
  -6  -4   5      165.36      189.71     14.31 o
  -5  -4   5      159.49      156.06     10.20 o
  -4  -4   5      514.14      469.72     14.73 o
  -3  -4   5     3635.76     4159.73     17.08 o
  -2  -4   5      707.96      664.62     17.82 o
  -1  -4   5     2170.72     2235.01    112.92 o
   0  -4   5     4349.42     4421.85     31.67 o
   1  -4   5     3165.27     3469.64    166.71 o
   2  -4   5     1091.45     1231.69     26.82 o
   3  -4   5     8733.79    10105.67     58.17 o
   4  -4   5      691.43      696.40      6.63 o
   5  -4   5     1158.37     1228.38      5.88 o
   6  -4   5      476.69      468.77      7.58 o
   7  -4   5        6.05        2.72      0.88 o
   8  -4   5      908.26     1111.01     10.36 o
   9  -4   5       27.55       11.80      2.12 o
  10  -4   5        3.14        1.48      1.72 o
  11  -4   5       59.76       63.43      5.04 o
 -10  -3   5       37.07       27.11      4.25 o
  -9  -3   5        7.00        2.56      1.90 o
  -8  -3   5        0.03        2.35      1.22 o
  -7  -3   5      113.52      125.94      8.54 o
  -6  -3   5      173.90      165.34      5.58 o
  -5  -3   5      921.83      947.74     19.51 o
  -4  -3   5        0.63        3.30      1.10 o
  -3  -3   5       68.41       54.89      1.91 o
  -2  -3   5       52.13       75.62      5.69 o
  -1  -3   5      127.39      103.96      6.83 o
   0  -3   5      961.40     1079.67     72.77 o
   1  -3   5     8267.54     9015.56     92.24 o
   2  -3   5      533.89      553.41      2.34 o
   3  -3   5       89.42      102.16      2.69 o
   4  -3   5        1.68        1.57      1.17 o
   5  -3   5     1179.13     1172.67     25.23 o
   6  -3   5      177.26      154.29      4.99 o
   7  -3   5       35.34       40.97      2.56 o
   8  -3   5      178.70      186.50      5.57 o
   9  -3   5        3.06        2.44      1.94 o
  10  -3   5       40.21       46.21      5.01 o
 -11  -2   5        4.96        6.35      1.98 o
 -10  -2   5        1.97        0.92      1.88 o
  -9  -2   5       60.94       52.83      5.63 o
  -8  -2   5      417.87      456.09     22.87 o
  -7  -2   5     1403.72     1594.80     29.43 o
  -6  -2   5      452.68      478.98      9.33 o
  -5  -2   5      337.35      341.23     16.13 o
  -4  -2   5      513.32      487.54      3.82 o
  -3  -2   5       50.05       38.31      3.85 o
  -2  -2   5        7.86        4.33      1.16 o
  -1  -2   5      524.66      550.32      4.28 o
   0  -2   5      120.09       77.31      6.82 o
   1  -2   5     1737.78     1788.32     45.88 o
   2  -2   5     1051.03     1008.30     24.41 o
   3  -2   5        0.76        6.12      3.72 o
   4  -2   5      553.74      604.47      8.27 o
   5  -2   5      123.35      120.99      7.17 o
   6  -2   5      296.95      297.45     12.60 o
   7  -2   5      437.47      404.78     23.45 o
   8  -2   5       73.51       74.96      9.00 o
   9  -2   5        0.16        0.50      1.83 o
  10  -2   5        0.84        3.12      1.78 o
 -11  -1   5       13.01       13.57      4.45 o
 -10  -1   5       17.47       22.29      5.10 o
  -9  -1   5       73.52       57.71      4.79 o
  -8  -1   5       26.91       29.02      2.60 o
  -7  -1   5        2.59        3.12      1.15 o
  -6  -1   5        5.14        4.12      2.16 o
  -5  -1   5      542.73      600.76     19.82 o
  -4  -1   5       13.35       10.51      1.32 o
  -3  -1   5      338.10      329.73     20.68 o
  -2  -1   5       16.56       25.10      1.21 o
  -1  -1   5     1619.36     1505.56     17.34 o
   0  -1   5     4258.10     4453.98    295.23 o
   1  -1   5     1231.15     1201.27     54.03 o
   2  -1   5       93.71       70.01      1.43 o
   3  -1   5     1935.23     2119.24      7.91 o
   4  -1   5       90.94       90.00      3.87 o
   5  -1   5        1.66        5.48      1.50 o
   6  -1   5      208.86      197.18      7.89 o
   7  -1   5       72.96       58.60      2.42 o
   8  -1   5        8.71        9.41      1.82 o
   9  -1   5       61.00       60.36      5.05 o
  10  -1   5        7.00        6.24      3.00 o
 -11   0   5       10.00       10.61      2.54 o
 -10   0   5       79.90       86.14      5.25 o
  -9   0   5       16.00       12.27      2.67 o
  -8   0   5       23.75       17.19      2.62 o
  -7   0   5       66.17       58.98     13.27 o
  -6   0   5     1361.63     1595.03      6.88 o
  -5   0   5       92.47       97.78      2.54 o
  -4   0   5       33.47       36.55      1.73 o
  -3   0   5      249.49      212.74      9.64 o
  -2   0   5       24.88       11.52      0.88 o
  -1   0   5     1710.70     1530.02     30.33 o
   0   0   5     1241.18     1050.96     13.16 o
   1   0   5       12.48       21.33      2.79 o
   2   0   5        0.90        0.32      0.46 o
   3   0   5     2036.91     2023.61    131.32 o
   4   0   5      115.61      107.25     11.46 o
   5   0   5     1157.68     1200.59      8.27 o
   6   0   5       66.77       59.82      5.16 o
   7   0   5       95.49       75.91      7.04 o
   8   0   5      309.53      304.49      8.49 o
   9   0   5        3.09        6.34      1.84 o
  10   0   5        7.84       16.78      4.46 o
 -11   1   5       75.56       77.08      6.09 o
 -10   1   5       13.46        7.47      2.72 o
  -9   1   5       35.61       41.37      5.22 o
  -8   1   5       22.54       11.15      1.78 o
  -7   1   5       19.29       17.38      8.27 o
  -6   1   5       37.53       25.42      1.12 o
  -5   1   5     1229.98     1389.21     25.70 o
  -4   1   5      223.38      192.09      3.09 o
  -3   1   5     1073.77     1178.01      5.24 o
  -2   1   5      464.00      479.49      8.02 o
  -1   1   5        0.44        1.80      0.54 o
   0   1   5      463.98      428.49      6.78 o
   1   1   5     1213.06     1107.19     84.12 o
   2   1   5      218.29      236.00      4.37 o
   3   1   5      256.49      253.99     11.74 o
   4   1   5     1004.87     1089.77     43.66 o
   5   1   5        5.76       13.50      5.28 o
   6   1   5       23.69       18.05     11.06 o
   7   1   5      332.05      320.85     16.40 o
   8   1   5        9.51       10.28      3.24 o
   9   1   5      165.53      182.79      4.33 o
  10   1   5        8.03       13.18      3.08 o
 -11   2   5        0.00        0.65      1.78 o
 -10   2   5       43.04       29.99      3.98 o
  -9   2   5      100.77      113.00      6.03 o
  -8   2   5       23.67        9.80      2.59 o
  -7   2   5      218.34      233.47     16.53 o
  -6   2   5      208.92      193.86     13.82 o
  -5   2   5      874.92      904.45     19.32 o
  -4   2   5      168.03      192.60     10.97 o
  -3   2   5     1014.81     1088.93      6.68 o
  -2   2   5     3755.60     3771.67     19.20 o
  -1   2   5        5.77       14.62      8.57 o
   0   2   5      979.30      911.34     25.72 o
   1   2   5        8.44       14.81      2.02 o
   2   2   5      407.60      371.06     41.45 o
   3   2   5     1610.22     1575.14     82.90 o
   4   2   5     1243.53     1235.19     55.19 o
   5   2   5      846.57      748.41     69.69 o
   6   2   5      565.44      480.11      8.95 o
   7   2   5      284.71      266.52      5.21 o
   8   2   5      182.31      180.37     10.55 o
   9   2   5       84.73      100.67      8.02 o
 -11   3   5        5.15        1.94      1.68 o
 -10   3   5       30.42       20.11      4.27 o
  -9   3   5        7.73        3.52      2.81 o
  -8   3   5      135.94      135.67      6.31 o
  -7   3   5        9.96        4.02      1.63 o
  -6   3   5       81.13       68.70      8.96 o
  -5   3   5        0.74        1.16      0.81 o
  -4   3   5     3669.70     4258.45     35.13 o
  -3   3   5      452.43      462.85     11.62 o
  -2   3   5      283.01      245.17      3.03 o
  -1   3   5        4.41       11.36      0.68 o
   0   3   5       76.57       71.65      3.37 o
   1   3   5       74.05       40.11      2.67 o
   2   3   5       18.63       15.32      2.12 o
   3   3   5      597.03      637.24     13.94 o
   4   3   5      291.77      208.39      6.90 o
   5   3   5       12.25       29.48      7.88 o
   6   3   5       54.69       47.26      6.12 o
   7   3   5        3.73        2.36      1.08 o
   8   3   5        3.52        1.81      1.21 o
   9   3   5        6.83       10.68      2.51 o
 -11   4   5       64.47       75.22      6.74 o
 -10   4   5      155.75      161.98      6.99 o
  -9   4   5        2.82        0.85      1.35 o
  -8   4   5      232.73      252.87      7.12 o
  -7   4   5      188.42      182.77      5.56 o
  -6   4   5     1308.41     1463.24     26.78 o
  -5   4   5      101.44      105.28      2.75 o
  -4   4   5     4251.00     5174.31     52.76 o
  -3   4   5      126.05      146.64      1.92 o
  -2   4   5      143.40      150.84      3.04 o
  -1   4   5      154.24      151.74      4.19 o
   0   4   5       36.02       39.21      1.00 o
   1   4   5      308.08      336.57      5.08 o
   2   4   5     1405.71     1586.81      5.87 o
   3   4   5      340.64      370.93      6.42 o
   4   4   5        4.06        5.85      2.18 o
   5   4   5        3.11        1.62      1.02 o
   6   4   5      335.68      335.06     16.02 o
   7   4   5      116.45      105.80      3.63 o
   8   4   5       50.98       72.77     27.05 o
   9   4   5       16.59       15.37      2.54 o
 -11   5   5       40.11       57.21      5.73 o
 -10   5   5        6.92       11.43      3.35 o
  -9   5   5        1.35       -0.27      0.93 o
  -8   5   5        1.05        5.37      2.15 o
  -7   5   5      219.95      199.97      3.22 o
  -6   5   5     1206.25     1362.85     27.94 o
  -5   5   5      868.69      890.55     33.77 o
  -4   5   5       33.16       43.99      1.87 o
  -3   5   5     1116.29     1085.88     29.64 o
  -2   5   5      237.38      175.72      2.61 o
  -1   5   5     1185.90     1312.45     63.55 o
   0   5   5     1560.02     1715.74     54.03 o
   1   5   5      176.31      185.06     13.28 o
   2   5   5       70.10       66.58      3.71 o
   3   5   5      778.72      876.28      8.33 o
   4   5   5        7.69        6.35      5.20 o
   5   5   5       20.41       10.45      1.24 o
   6   5   5       34.23       21.61     13.38 o
   7   5   5      148.64      157.16      4.69 o
   8   5   5      219.33      241.17     12.54 o
 -11   6   5        0.37        3.98      3.12 o
 -10   6   5       16.04       14.94      3.21 o
  -9   6   5        0.93        2.13      1.59 o
  -8   6   5       20.56       10.13      4.82 o
  -7   6   5      130.51      133.94     12.46 o
  -6   6   5     4038.23     5170.70    219.88 o
  -5   6   5      157.60      145.83      3.31 o
  -4   6   5     1247.20     1417.02      6.38 o
  -3   6   5       58.87       51.54      2.32 o
  -2   6   5      364.71      317.11     17.11 o
  -1   6   5      460.83      538.75     41.37 o
   0   6   5      182.33      160.01      2.99 o
   1   6   5       11.87        9.32      1.21 o
   2   6   5      334.84      350.21     12.65 o
   3   6   5      762.30      774.42     43.77 o
   4   6   5       64.58       60.00      9.22 o
   5   6   5      132.69      107.49      2.93 o
   6   6   5      405.41      443.53     22.98 o
   7   6   5        0.19        2.59      1.59 o
   8   6   5      147.42      191.12     31.09 o
 -11   7   5        3.77        3.93      2.55 o
 -10   7   5        0.21        0.29      1.58 o
  -9   7   5        2.53       10.28      3.42 o
  -8   7   5      160.59      148.09     22.61 o
  -7   7   5        0.77        2.05      0.97 o
  -6   7   5      619.69      870.27     43.93 o
  -5   7   5        0.38        0.70      0.65 o
  -4   7   5      203.07      166.45      9.16 o
  -3   7   5       11.02        9.28      1.03 o
  -2   7   5        2.99        3.22      1.44 o
  -1   7   5       46.77       39.65      7.49 o
   0   7   5      585.94      554.52     11.73 o
   1   7   5     1222.49     1315.18     37.65 o
   2   7   5      115.90       98.17     11.10 o
   3   7   5       49.47       43.98      5.70 o
   4   7   5       61.52       81.62      3.99 o
   5   7   5        1.03        1.75      1.33 o
   6   7   5       80.84       69.42      3.07 o
   7   7   5       12.45       15.28      2.80 o
 -11   8   5       11.66       10.62      2.77 o
 -10   8   5       16.87        7.64      2.31 o
  -9   8   5        1.18        1.02      1.45 o
  -8   8   5      122.55      136.13     18.39 o
  -7   8   5      212.30      211.11      4.73 o
  -6   8   5       11.79       11.64      1.60 o
  -5   8   5      306.81      317.92     16.04 o
  -4   8   5        0.99        1.82      0.82 o
  -3   8   5      361.23      345.65     38.15 o
  -2   8   5      713.75      770.61     82.99 o
  -1   8   5        1.65        3.35      1.15 o
   0   8   5      551.73      588.00     12.74 o
   1   8   5      123.40      111.53      5.92 o
   2   8   5       12.86        7.06      1.23 o
   3   8   5       24.83       22.78      2.16 o
   4   8   5       41.76       43.94     15.55 o
   5   8   5        5.55        1.32      1.40 o
   6   8   5       86.35       85.49      3.68 o
   7   8   5       35.56       30.25      2.66 o
 -11   9   5        9.57       10.02      2.82 o
 -10   9   5       10.95        3.46      3.05 o
  -9   9   5       21.85       18.22      4.68 o
  -8   9   5       17.73       15.87      5.74 o
  -7   9   5       80.44       70.41      3.45 o
  -6   9   5      123.77      128.77      3.95 o
  -5   9   5      162.93      172.23     23.15 o
  -4   9   5      163.30      153.79     13.51 o
  -3   9   5        3.89        4.09      1.30 o
  -2   9   5      782.86      819.31    104.79 o
  -1   9   5       59.61       46.66      2.51 o
   0   9   5       72.82       62.55      2.28 o
   1   9   5      599.06      600.55      7.13 o
   2   9   5       79.57       69.23      4.10 o
   3   9   5      425.52      448.46      5.53 o
   4   9   5       42.28       46.99     13.53 o
   5   9   5        0.01        0.55      1.23 o
   6   9   5      226.66      222.43      5.20 o
 -10  10   5        0.43        1.54      2.66 o
  -9  10   5       35.62       37.56      2.91 o
  -8  10   5        4.51        2.10      1.44 o
  -7  10   5        0.28        1.77      1.37 o
  -6  10   5       35.77       30.57      4.00 o
  -5  10   5      162.55      176.93      6.74 o
  -4  10   5        2.70        4.12      0.92 o
  -3  10   5       23.04       17.82      1.98 o
  -2  10   5       21.45       14.27      3.74 o
  -1  10   5      110.87      101.54      3.02 o
   0  10   5      554.22      568.23     64.34 o
   1  10   5      342.94      330.85     17.16 o
   2  10   5       24.51       25.76      2.37 o
   3  10   5      173.24      186.83      6.67 o
   4  10   5       16.94       21.48      8.37 o
   5  10   5        0.25        1.43      1.21 o
 -10  11   5       21.31       21.42      3.85 o
  -9  11   5       46.06       50.73      3.08 o
  -8  11   5        4.30        4.44      1.65 o
  -7  11   5        0.40        2.05      1.47 o
  -6  11   5        1.04        1.88      1.52 o
  -5  11   5      200.99      237.99      8.21 o
  -4  11   5        0.20        2.15      1.71 o
  -3  11   5       14.88       14.23      3.19 o
  -2  11   5       31.08       19.81      4.52 o
  -1  11   5      269.40      274.66     21.69 o
   0  11   5       73.25       78.67      3.13 o
   1  11   5       58.75       66.27      5.26 o
   2  11   5       96.32       92.07      4.34 o
   3  11   5      100.71      103.06      5.48 o
   4  11   5       36.70       36.65     11.73 o
   5  11   5       13.56        6.90      2.02 o
 -10  12   5        5.21        4.88      2.91 o
  -9  12   5        0.03        1.94      1.15 o
  -8  12   5        1.81        5.85      2.36 o
  -7  12   5       25.44       32.56      4.83 o
  -6  12   5        7.11       10.77      3.39 o
  -5  12   5      179.37      202.00      7.11 o
  -4  12   5        3.60        2.55      2.05 o
  -3  12   5       29.13       24.81      3.64 o
  -2  12   5       10.23        8.05      2.34 o
  -1  12   5       88.72       64.33      2.91 o
   0  12   5        1.67        2.59      1.03 o
   1  12   5       29.20       32.54      4.95 o
   2  12   5       18.97       19.44      4.75 o
   3  12   5       49.86       41.42      4.40 o
   4  12   5        5.26        8.23      4.14 o
  -9  13   5        0.01        3.78      2.80 o
  -8  13   5       13.84       27.46      4.90 o
  -7  13   5      126.36      129.35      6.60 o
  -6  13   5       38.44       29.41      3.37 o
  -5  13   5        6.01       13.27      4.03 o
  -4  13   5       55.64       59.91      5.43 o
  -3  13   5        0.20        1.59      1.79 o
  -2  13   5      419.33      495.02      8.85 o
  -1  13   5       31.39       28.70      6.03 o
   0  13   5        1.90        2.51      1.15 o
   1  13   5      506.37      604.55      6.61 o
   2  13   5       38.98       33.33      3.85 o
   3  13   5       73.27       79.31      5.46 o
  -8  14   5        0.32        1.73      1.94 o
  -7  14   5        5.07        5.55      2.51 o
  -6  14   5       17.52       14.34      2.78 o
  -5  14   5       15.81        8.68      2.63 o
  -4  14   5       92.63      111.35      7.07 o
  -3  14   5        0.29        3.68      2.70 o
  -2  14   5        0.57        4.67      2.27 o
  -1  14   5       13.66       13.16      3.06 o
   0  14   5       11.61       10.27      1.68 o
   1  14   5        0.01        4.71      1.83 o
   2  14   5       44.41       41.85      4.06 o
  -7  15   5       42.20       56.03      6.26 o
  -6  15   5       38.46       30.31      4.43 o
  -5  15   5        3.99       11.71      3.10 o
  -4  15   5       10.51       13.58      3.03 o
  -3  15   5        0.87        8.76      3.37 o
  -2  15   5       76.75       92.16      5.77 o
  -1  15   5        1.38        2.33      1.78 o
   0  15   5        0.22        8.05      2.75 o
  -4  16   5       35.81       36.18      4.64 o
  -3  16   5        3.43        3.38      2.82 o
   1 -17   6       50.47       53.00      5.06 o
   2 -17   6       14.59        6.34      1.88 o
   3 -17   6        5.30        2.53      1.83 o
   4 -17   6       69.82       82.30      5.56 o
   5 -17   6       24.00       19.35      4.36 o
   0 -16   6       26.74       29.02      3.61 o
   1 -16   6       45.01       51.64      4.18 o
   2 -16   6       97.42      120.90      6.06 o
   3 -16   6       10.06        1.64      1.72 o
   4 -16   6       19.13       16.06      3.18 o
   5 -16   6       10.81        6.07      1.37 o
   6 -16   6        2.50        3.60      1.61 o
   7 -16   6       36.27       31.67      3.35 o
  -3 -15   6       78.76       73.41     14.02 o
   0 -15   6      138.87      149.36      5.65 o
   1 -15   6       63.76       61.12      3.98 o
   2 -15   6        0.21        2.30      1.88 o
   3 -15   6        4.68        5.78      5.14 o
   4 -15   6        1.81        3.27      1.52 o
   5 -15   6        3.65        1.31      1.36 o
   6 -15   6        5.44        0.23      1.65 o
   7 -15   6       23.29       22.30      9.33 o
   8 -15   6        0.01        3.48      2.05 o
  -4 -14   6        2.85        4.92      1.76 o
  -3 -14   6       34.14       31.69      7.76 o
  -2 -14   6       11.57        3.33      1.90 o
   0 -14   6        2.75        3.22      1.71 o
   1 -14   6       19.73       17.50      2.98 o
   2 -14   6       34.27       28.33      6.86 o
   3 -14   6        0.04        6.64      3.96 o
   4 -14   6        1.15        3.37      3.64 o
   5 -14   6        1.39        2.74      1.47 o
   6 -14   6        0.03        1.66      2.69 o
   7 -14   6        0.01        3.09      1.99 o
   8 -14   6       44.74       55.69      5.11 o
  -5 -13   6      155.09      152.91      4.31 o
  -4 -13   6        0.36        1.02      1.03 o
  -3 -13   6        0.47        2.39      2.13 o
  -2 -13   6       12.56        8.32      1.86 o
  -1 -13   6      328.28      330.58     29.94 o
   0 -13   6       14.39       11.72      1.61 o
   1 -13   6      171.84      167.11      4.42 o
   2 -13   6      838.52      870.98     68.27 o
   3 -13   6       54.35       70.91     11.21 o
   4 -13   6      118.91      109.98     12.82 o
   5 -13   6       87.04       90.90      5.05 o
   6 -13   6      104.24       90.90      5.48 o
   7 -13   6      103.05      117.40      6.20 o
   8 -13   6        0.56        2.18      2.37 o
   9 -13   6       46.52       41.07      4.65 o
  -6 -12   6       21.88       21.96      5.86 o
  -5 -12   6       58.92       52.23      2.60 o
  -4 -12   6        0.77        1.34      1.27 o
  -3 -12   6      126.11      121.54      5.78 o
  -1 -12   6        1.40        1.92      1.25 o
   0 -12   6      111.59      103.06      2.84 o
   1 -12   6      303.71      281.39     36.75 o
   2 -12   6      370.54      436.19      8.08 o
   3 -12   6       23.04       22.38      2.95 o
   4 -12   6       84.98       74.19      6.20 o
   5 -12   6      108.49      121.72     12.68 o
   6 -12   6      138.71      131.65      7.02 o
   7 -12   6        5.90        3.77      3.10 o
   8 -12   6      124.02      134.90      6.34 o
   9 -12   6        2.70        2.93      1.66 o
  -7 -11   6      195.27      228.59      5.60 o
  -6 -11   6      175.23      180.47     16.12 o
  -5 -11   6       93.65       86.83      4.02 o
  -4 -11   6      867.59      844.24      9.24 o
  -3 -11   6      294.90      234.09      5.43 o
  -2 -11   6       45.57       40.62      2.11 o
  -1 -11   6      588.75      616.99     12.54 o
   0 -11   6        8.50       12.75      2.19 o
   1 -11   6      885.83      849.03     50.82 o
   2 -11   6     1317.99     1505.67     11.77 o
   3 -11   6        6.93       10.81      1.84 o
   4 -11   6      510.29      537.38     35.60 o
   5 -11   6        5.40        1.21      1.62 o
   6 -11   6        1.63        0.67      0.84 o
   7 -11   6        0.38        1.23      2.52 o
   8 -11   6        1.55        3.24      1.32 o
   9 -11   6        0.10        2.23      1.07 o
  -7 -10   6       42.28       43.39      3.97 o
  -6 -10   6      206.46      189.57      5.67 o
  -5 -10   6        0.33        2.55      1.61 o
  -4 -10   6       17.24       25.35      2.34 o
  -3 -10   6      298.54      336.36      5.55 o
  -2 -10   6      642.91      577.87     45.61 o
  -1 -10   6      599.12      516.57     25.69 o
   0 -10   6      268.38      234.91     15.14 o
   1 -10   6      263.41      214.61      4.16 o
   2 -10   6     3208.06     3865.01    269.79 o
   3 -10   6       68.21       75.13      5.62 o
   4 -10   6      113.04       98.13      5.72 o
   5 -10   6      990.66     1071.83     15.11 o
   6 -10   6        9.58        7.35      2.51 o
   7 -10   6       84.17       75.27      4.02 o
   8 -10   6       35.55       24.55      2.26 o
   9 -10   6       70.34       74.26      6.03 o
  -8  -9   6        0.12        3.90      1.48 o
  -7  -9   6       81.64       69.36      4.08 o
  -6  -9   6        1.99        1.69      1.50 o
  -5  -9   6       49.70       52.05      4.20 o
  -4  -9   6       18.81       13.72      1.47 o
  -3  -9   6       58.39       65.68      6.74 o
  -2  -9   6        1.98        3.91      1.86 o
  -1  -9   6      505.95      470.57     12.87 o
   0  -9   6      680.59      677.56     43.53 o
   1  -9   6       38.54       26.65     13.81 o
   2  -9   6      656.37      647.48     18.93 o
   3  -9   6        0.26        0.59      0.87 o
   4  -9   6      455.65      435.18      4.43 o
   5  -9   6       26.60       23.22      2.57 o
   6  -9   6        8.48        4.48      3.13 o
   7  -9   6       16.56       16.27      2.19 o
   8  -9   6      281.71      296.54      6.37 o
   9  -9   6       56.09       51.90      3.94 o
  10  -9   6       11.59       12.75      2.53 o
  -8  -8   6       51.61       45.16      4.92 o
  -7  -8   6        0.69        0.02      1.29 o
  -6  -8   6      250.88      212.79      6.41 o
  -5  -8   6      248.94      230.92      5.43 o
  -4  -8   6       18.79       16.82      2.95 o
  -3  -8   6      869.55      767.26      7.36 o
  -2  -8   6      190.12      179.78      5.33 o
  -1  -8   6     1165.72     1058.45     50.81 o
   0  -8   6       29.87       25.55      1.54 o
   1  -8   6      155.22      154.85      3.24 o
   2  -8   6        4.13        3.85      1.83 o
   3  -8   6     1220.89     1340.78     75.70 o
   4  -8   6       37.42       30.87      2.17 o
   5  -8   6       51.78       41.87      2.25 o
   6  -8   6      222.20      230.65     14.18 o
   7  -8   6       34.11       29.31      1.97 o
   8  -8   6      173.28      189.79      4.05 o
   9  -8   6       14.14       13.37      1.76 o
  10  -8   6       11.52        8.44      2.03 o
  -9  -7   6       33.79       27.47      4.80 o
  -8  -7   6       15.73       23.97      4.67 o
  -7  -7   6       25.78       30.34      2.50 o
  -6  -7   6        1.63        1.65      0.92 o
  -5  -7   6       68.45       67.99      3.09 o
  -4  -7   6      863.95      926.95     22.29 o
  -3  -7   6      176.85      203.64      3.18 o
  -2  -7   6      204.67      243.49      2.98 o
  -1  -7   6     1343.26     1274.33     45.79 o
   0  -7   6     1461.62     1614.71     40.14 o
   1  -7   6      114.63      113.71      5.72 o
   2  -7   6     1034.43     1086.93     21.27 o
   3  -7   6       96.76       90.83      5.61 o
   4  -7   6     1826.45     1972.79     94.38 o
   5  -7   6        8.74        4.19      2.01 o
   6  -7   6       41.72       42.58     11.68 o
   7  -7   6      888.28      973.05      9.94 o
   8  -7   6        0.04        0.56      0.73 o
   9  -7   6       43.69       40.75      2.53 o
  10  -7   6        3.54        5.77      2.38 o
  -9  -6   6       11.55       12.78      3.77 o
  -8  -6   6        5.97        4.34      1.25 o
  -7  -6   6        9.86        8.23      2.68 o
  -6  -6   6      535.40      519.22      5.29 o
  -5  -6   6      323.83      312.89      9.60 o
  -4  -6   6      126.22      146.11     28.40 o
  -3  -6   6      344.14      315.58     14.60 o
  -2  -6   6        4.43        3.89      0.71 o
  -1  -6   6      396.23      403.04     20.72 o
   0  -6   6      605.77      531.32     20.17 o
   1  -6   6       74.04       89.01     14.12 o
   2  -6   6     3005.84     3370.89    130.16 o
   3  -6   6      705.65      688.95     10.23 o
   4  -6   6      357.60      360.22      2.27 o
   5  -6   6     1095.58     1052.25     10.90 o
   6  -6   6      800.71      756.96     30.93 o
   7  -6   6      924.06      984.25      5.97 o
   8  -6   6       43.78       47.46      2.96 o
   9  -6   6      149.64      149.74      6.35 o
  10  -6   6      174.91      201.61      6.11 o
 -10  -5   6        3.27        4.90      2.34 o
  -9  -5   6      197.72      215.67      7.76 o
  -8  -5   6       10.17        6.16      1.77 o
  -7  -5   6        6.60        4.71      1.62 o
  -6  -5   6       12.15        6.07      1.29 o
  -5  -5   6      459.92      453.72      4.42 o
  -4  -5   6      157.49      154.65      3.42 o
  -3  -5   6       61.81       57.31      1.32 o
  -2  -5   6     2336.83     2395.99     22.08 o
  -1  -5   6        3.31        1.49      1.76 o
   0  -5   6      231.13      246.10     20.55 o
   1  -5   6       86.94       87.04      2.85 o
   2  -5   6      486.20      513.37      3.11 o
   3  -5   6       27.43       44.91      1.90 o
   4  -5   6       10.32       11.33      1.96 o
   5  -5   6      119.72      126.73      3.44 o
   6  -5   6      479.63      477.13     13.33 o
   7  -5   6       15.33        5.78      1.01 o
   8  -5   6        0.20        3.32      1.33 o
   9  -5   6      125.18      118.32      6.03 o
  10  -5   6        3.39        3.55      1.88 o
 -10  -4   6        4.69        5.12      2.35 o
  -9  -4   6        0.79        1.50      1.74 o
  -8  -4   6        0.08        2.01      1.28 o
  -7  -4   6       35.26       26.22      2.46 o
  -6  -4   6     1502.04     1600.08     23.26 o
  -5  -4   6       45.03       42.95      7.30 o
  -4  -4   6       66.29       40.70      7.36 o
  -3  -4   6     2499.91     2554.94     24.89 o
  -2  -4   6       53.08       57.61      1.68 o
  -1  -4   6     7513.07     8256.08     85.22 o
   0  -4   6      270.45      311.90      4.03 o
   1  -4   6     2752.57     2802.15    232.13 o
   2  -4   6     2528.56     2808.13     21.43 o
   3  -4   6      213.91      259.48      7.05 o
   4  -4   6      269.60      273.75      2.86 o
   5  -4   6      373.29      354.83      3.10 o
   6  -4   6       27.68       20.18      1.87 o
   7  -4   6      273.21      278.35     17.10 o
   8  -4   6       31.00       38.17      6.39 o
   9  -4   6        9.72        3.04      1.63 o
  10  -4   6        0.39        1.16      1.24 o
 -10  -3   6        2.30        4.54      2.25 o
  -9  -3   6        0.23        3.00      1.57 o
  -8  -3   6        0.06        2.85      1.30 o
  -7  -3   6      276.56      282.48      7.43 o
  -6  -3   6       18.87       13.32      2.64 o
  -5  -3   6       17.78       10.19      1.09 o
  -4  -3   6      544.29      558.64     10.79 o
  -3  -3   6       54.47       63.85      3.14 o
  -2  -3   6      804.39      860.96     17.67 o
  -1  -3   6     1421.16     1420.84     84.15 o
   0  -3   6     3812.96     4302.11    191.88 o
   1  -3   6      362.27      261.34     66.29 o
   2  -3   6        1.90        7.03      1.70 o
   3  -3   6      715.43      726.00      7.20 o
   4  -3   6        6.88        2.18      1.08 o
   5  -3   6       36.46       31.85      2.61 o
   6  -3   6      123.20      139.11      2.45 o
   7  -3   6      150.48      146.20      3.87 o
   8  -3   6       61.22       56.92      4.52 o
   9  -3   6        2.44        3.05      2.10 o
  10  -3   6        0.56        1.60      2.11 o
 -10  -2   6       16.70       10.66      3.15 o
  -9  -2   6      207.02      211.09      7.90 o
  -8  -2   6       62.21       63.68      3.33 o
  -7  -2   6       26.51       37.50     11.33 o
  -6  -2   6      367.18      363.46      4.56 o
  -5  -2   6       34.38       31.44      2.40 o
  -4  -2   6      907.15     1017.07     55.12 o
  -3  -2   6      999.19     1122.47     11.19 o
  -2  -2   6      508.40      494.95      3.88 o
  -1  -2   6      717.38      736.69      2.42 o
   0  -2   6      476.62      402.39     11.66 o
   1  -2   6      185.41      175.55      4.48 o
   2  -2   6       63.05       72.17      1.85 o
   3  -2   6     1137.48     1115.00     26.90 o
   4  -2   6       10.09        9.97      2.02 o
   5  -2   6     1027.42      959.09     29.14 o
   6  -2   6        1.03        4.85      5.58 o
   7  -2   6       42.38       33.84      2.31 o
   8  -2   6      183.27      201.79      5.50 o
   9  -2   6       54.33       53.55      4.26 o
  10  -2   6       40.85       44.23      4.60 o
 -11  -1   6        0.01        3.61      1.92 o
 -10  -1   6       72.01       69.60      5.64 o
  -9  -1   6       51.60       65.31     12.59 o
  -8  -1   6       39.46       29.18      7.16 o
  -7  -1   6       55.18       52.32      5.39 o
  -6  -1   6      475.05      546.13     10.16 o
  -5  -1   6      730.62      845.75     55.58 o
  -4  -1   6      266.69      319.70      7.20 o
  -3  -1   6      892.98      979.40     21.58 o
  -2  -1   6      339.38      320.63      4.01 o
  -1  -1   6      174.36      122.98      6.51 o
   0  -1   6     1061.91     1011.77     44.75 o
   1  -1   6     9402.29    11131.04    138.25 o
   2  -1   6     3874.57     4572.23     63.10 o
   3  -1   6      555.28      602.28      3.24 o
   4  -1   6      134.41      144.77      6.96 o
   5  -1   6        6.47        7.44      1.06 o
   6  -1   6      138.75      114.87     10.66 o
   7  -1   6      246.22      226.83      3.84 o
   8  -1   6       57.01       49.75      4.45 o
   9  -1   6      128.78      143.00      5.77 o
  10  -1   6       26.33       28.39      3.62 o
 -11   0   6      134.24      166.40      6.92 o
 -10   0   6        3.24        1.74      2.36 o
  -9   0   6       80.59       73.31      5.68 o
  -8   0   6      382.80      416.46     25.80 o
  -7   0   6      155.65      149.63     13.87 o
  -6   0   6      499.48      560.66     24.32 o
  -5   0   6      119.08      104.90      9.85 o
  -4   0   6      433.04      470.48     15.28 o
  -3   0   6     1156.63     1003.45     28.01 o
  -2   0   6     1117.97     1257.49     20.72 o
  -1   0   6       49.08       28.02      0.96 o
   0   0   6     6745.54     6778.97    107.31 o
   1   0   6        2.23        1.95      1.79 o
   2   0   6     2042.21     1786.39      6.80 o
   3   0   6      144.58      155.06      9.68 o
   4   0   6      209.33      182.90      3.01 o
   5   0   6     2603.03     2714.64     50.73 o
   6   0   6      745.78      714.45     25.07 o
   7   0   6        0.34        1.69      1.05 o
   8   0   6       28.78       28.25      2.43 o
   9   0   6        8.88        6.33      1.96 o
  10   0   6       16.69       12.75      2.47 o
 -11   1   6        0.79        0.65      1.48 o
 -10   1   6        7.27        4.74      2.36 o
  -9   1   6       35.41       48.23      5.34 o
  -8   1   6        7.89        3.46      2.22 o
  -7   1   6        3.76        2.47      2.58 o
  -6   1   6       14.94        8.60      1.55 o
  -5   1   6      148.97      137.38      3.01 o
  -4   1   6       73.76       54.22      1.78 o
  -3   1   6        0.72        1.38      0.51 o
  -2   1   6      487.97      580.68      4.27 o
  -1   1   6      156.93      155.40      2.10 o
   0   1   6      265.63      200.58      4.87 o
   1   1   6     2213.42     2293.45    238.63 o
   2   1   6      206.99      169.73     13.65 o
   3   1   6      601.57      614.53     34.64 o
   4   1   6       13.49       24.66      3.45 o
   5   1   6      213.83      198.93     11.04 o
   6   1   6        0.74        4.39      1.48 o
   7   1   6       92.34       93.36      3.55 o
   8   1   6       47.35       51.25      2.91 o
   9   1   6       23.64       16.64      1.78 o
 -11   2   6       21.21       21.07      4.55 o
 -10   2   6        8.87        8.89      3.17 o
  -9   2   6       89.38      100.68      6.43 o
  -8   2   6      442.45      480.93      8.20 o
  -7   2   6      227.75      220.50      5.83 o
  -6   2   6     1495.06     1578.11     58.35 o
  -5   2   6      115.16      100.54      8.84 o
  -4   2   6      620.47      606.87     11.82 o
  -3   2   6     3382.89     3831.79     20.63 o
  -2   2   6      113.05       81.14      1.96 o
  -1   2   6     1251.04     1252.68     36.62 o
   0   2   6     2082.82     2252.65     96.43 o
   1   2   6      652.79      688.29     13.72 o
   2   2   6      719.04      685.35     68.16 o
   3   2   6        1.69       11.71      1.38 o
   4   2   6        0.40        0.65      0.85 o
   5   2   6      527.15      484.85      5.27 o
   6   2   6      163.75      179.90     12.56 o
   7   2   6      235.37      245.36      4.61 o
   8   2   6       42.55       52.26      4.27 o
   9   2   6        7.94        9.70      5.46 o
 -11   3   6       31.60       28.34      4.68 o
 -10   3   6       30.45       24.50      3.50 o
  -9   3   6        0.35       -0.81      1.18 o
  -8   3   6      102.45       93.48      5.40 o
  -7   3   6       42.79       44.56      3.43 o
  -6   3   6        0.50        9.10      1.93 o
  -5   3   6      432.93      441.37     14.70 o
  -4   3   6      293.66      343.52      4.70 o
  -3   3   6      186.75      153.03      7.30 o
  -2   3   6      156.29      133.11      2.42 o
  -1   3   6      370.98      354.85      3.44 o
   0   3   6      294.80      250.43      3.14 o
   1   3   6       28.89       20.55      0.73 o
   2   3   6      217.31      191.55     22.48 o
   3   3   6        0.23        1.62      0.98 o
   4   3   6        1.38        0.77      0.85 o
   5   3   6       10.21       17.05      7.01 o
   6   3   6        8.44        8.87      1.86 o
   7   3   6        0.07        2.36      2.47 o
   8   3   6       15.88       24.32      3.11 o
   9   3   6      167.81      188.98     16.54 o
 -11   4   6        2.78        5.04      2.65 o
 -10   4   6        4.95        2.12      1.84 o
  -9   4   6       56.70       43.98      4.28 o
  -8   4   6       21.40       10.74      1.59 o
  -7   4   6        0.58        0.41      1.09 o
  -6   4   6        0.44        1.31      2.49 o
  -5   4   6     1319.13     1515.23     25.89 o
  -4   4   6      723.47      769.80     28.85 o
  -3   4   6        2.40        3.18      1.17 o
  -2   4   6       64.20       59.56      1.66 o
  -1   4   6     2727.89     3053.93     44.41 o
   0   4   6     4370.12     4825.99     22.36 o
   1   4   6       14.05       17.19      2.21 o
   2   4   6       89.13       85.98      4.27 o
   3   4   6     1684.60     1768.76      9.99 o
   4   4   6      179.59      184.13      4.06 o
   5   4   6        0.40        1.30      1.02 o
   6   4   6       53.74       46.15      3.24 o
   7   4   6      144.21      151.19     22.28 o
   8   4   6       73.89       84.28      4.09 o
 -11   5   6        2.13        3.35      2.34 o
 -10   5   6        0.19        1.35      1.83 o
  -9   5   6        3.57        1.70      1.38 o
  -8   5   6      177.50      175.53      5.83 o
  -7   5   6      456.89      455.36      5.77 o
  -6   5   6       33.48       78.01     48.19 o
  -5   5   6        3.59        4.38      1.21 o
  -4   5   6      172.45      188.35      7.24 o
  -3   5   6      510.48      445.99      7.19 o
  -2   5   6      396.14      330.43      9.76 o
  -1   5   6      239.79      255.37      4.95 o
   0   5   6     1716.73     2001.86     38.94 o
   1   5   6      524.19      519.22     21.23 o
   2   5   6      431.71      399.27      5.43 o
   3   5   6      686.24      763.81      9.15 o
   4   5   6       57.11      106.33     27.84 o
   5   5   6      151.45      155.84     21.82 o
   6   5   6      216.96      218.68     10.25 o
   7   5   6       57.73       60.35      6.45 o
   8   5   6       27.70       20.88      3.96 o
 -11   6   6       48.88       64.44      6.48 o
 -10   6   6       21.04       14.29      3.68 o
  -9   6   6       18.84       10.56      2.45 o
  -8   6   6      441.32      558.79      9.40 o
  -7   6   6      299.22      325.75     10.83 o
  -6   6   6     2520.65     3303.97     56.14 o
  -5   6   6      607.82      646.15      7.38 o
  -4   6   6       23.27       20.74      4.24 o
  -3   6   6      873.84      870.01     86.51 o
  -2   6   6      379.13      418.02     21.43 o
  -1   6   6     1925.64     2351.17     87.56 o
   0   6   6      134.56      114.73      6.09 o
   1   6   6      173.33      158.77      8.10 o
   2   6   6     1089.67     1187.40     30.96 o
   3   6   6       70.85       52.55      4.51 o
   4   6   6       83.88      101.56      4.01 o
   5   6   6       18.52       12.63      3.53 o
   6   6   6        6.73        6.37      2.11 o
   7   6   6        3.09        4.08      1.68 o
   8   6   6       79.20       94.87      5.98 o
 -11   7   6        7.24        3.18      2.05 o
 -10   7   6        0.02        3.63      2.42 o
  -9   7   6       78.97      109.75      6.64 o
  -8   7   6       37.32       46.72     19.21 o
  -7   7   6       27.78       24.96      6.32 o
  -6   7   6        0.25        8.80      2.16 o
  -5   7   6      998.17     1120.26     20.52 o
  -4   7   6       51.98       46.75      2.28 o
  -3   7   6      277.96      245.75     24.94 o
  -2   7   6     1519.22     1778.88    195.64 o
  -1   7   6      184.87      174.91      3.57 o
   0   7   6      261.75      257.56      3.86 o
   1   7   6     1383.86     1516.84     31.54 o
   2   7   6       50.36       40.71      2.61 o
   3   7   6      198.42      211.06      5.24 o
   4   7   6      116.30      109.77      4.37 o
   5   7   6       17.14        9.48      6.12 o
   6   7   6      208.84      235.97      7.19 o
   7   7   6      212.18      252.37      6.03 o
 -11   8   6        4.34        3.51      2.81 o
 -10   8   6        0.03        0.35      1.52 o
  -9   8   6        0.04        2.47      2.15 o
  -8   8   6       26.83       33.05      6.80 o
  -7   8   6        0.85        2.74      2.16 o
  -6   8   6       69.98       70.53      3.02 o
  -5   8   6       73.22       69.52      2.34 o
  -4   8   6        0.82        1.54      0.98 o
  -3   8   6       21.07       19.06      1.71 o
  -2   8   6       63.57       62.89      3.10 o
  -1   8   6       62.09       55.87      2.60 o
   0   8   6      248.16      280.17     10.00 o
   1   8   6      941.14     1072.26     12.62 o
   2   8   6      122.29      105.66      3.56 o
   3   8   6       41.39       46.45      2.63 o
   4   8   6      196.74      203.79      5.04 o
   5   8   6        2.26        2.88      1.54 o
   6   8   6        6.02        2.89      1.58 o
 -11   9   6       14.30       11.80      2.84 o
 -10   9   6       10.53        4.29      2.30 o
  -9   9   6       48.73       48.61      5.77 o
  -8   9   6      390.16      432.55     37.41 o
  -7   9   6        2.16        1.18      1.05 o
  -6   9   6       95.12       96.73      3.89 o
  -5   9   6       26.68       20.30      1.94 o
  -4   9   6      209.34      192.11      5.34 o
  -3   9   6       27.31       30.03      4.32 o
  -2   9   6       77.63       66.43      9.92 o
  -1   9   6     1007.78     1152.38    155.33 o
   0   9   6      689.48      680.22     24.83 o
   1   9   6      113.31      118.17      3.29 o
   2   9   6        6.05        5.10      1.21 o
   3   9   6        0.47        1.39      1.27 o
   4   9   6      125.99      136.70     17.03 o
   5   9   6       31.67       18.82      2.55 o
   6   9   6        0.07        0.25      1.35 o
 -10  10   6        0.77        1.04      2.08 o
  -9  10   6        8.20        7.12      3.53 o
  -8  10   6       13.19        4.46      1.44 o
  -7  10   6        5.56        5.74      1.75 o
  -6  10   6       14.55       12.61      2.29 o
  -5  10   6        5.82        4.31      2.57 o
  -4  10   6       45.72       41.72      2.28 o
  -3  10   6       66.27       61.38      2.26 o
  -2  10   6       29.04       22.63      2.45 o
  -1  10   6      273.02      285.21     18.14 o
   0  10   6      221.42      229.75     20.80 o
   1  10   6       85.89       79.72      3.31 o
   2  10   6       70.39       63.98      4.34 o
   3  10   6      110.26       94.99      2.99 o
   4  10   6       41.48       47.38     13.76 o
   5  10   6        7.61        7.83      2.59 o
 -10  11   6        0.01        9.25      3.14 o
  -9  11   6        0.08        4.92      1.22 o
  -8  11   6       28.58       20.88      2.66 o
  -7  11   6       42.38       44.95      6.38 o
  -6  11   6        0.41        1.98      2.04 o
  -5  11   6       39.51       34.46      3.52 o
  -4  11   6       16.54       11.65      3.19 o
  -3  11   6      194.61      183.68     17.41 o
  -2  11   6        2.40        2.10      1.16 o
  -1  11   6      357.97      387.80     29.72 o
   0  11   6      155.89      146.12     18.65 o
   1  11   6      223.99      228.75     16.48 o
   2  11   6      156.05      161.18     18.77 o
   3  11   6       50.28       39.56      4.88 o
   4  11   6        0.47        2.84      1.69 o
  -9  12   6        0.50        2.87      1.25 o
  -8  12   6       33.60       35.13      4.97 o
  -7  12   6       20.05       19.08      3.47 o
  -6  12   6       77.76       81.40      6.18 o
  -5  12   6       10.14       14.92      3.48 o
  -4  12   6       16.11       17.73      3.59 o
  -3  12   6      289.88      318.50      9.56 o
  -2  12   6       27.77       23.73      2.53 o
  -1  12   6       39.17       34.45      2.41 o
   0  12   6        2.60        2.40      1.28 o
   1  12   6        4.67        5.82      3.14 o
   2  12   6       24.38       29.81      2.83 o
   3  12   6       38.05       40.47      4.23 o
  -9  13   6       11.26        5.93      1.77 o
  -8  13   6        6.61        7.16      2.74 o
  -7  13   6       12.29       17.58      3.79 o
  -6  13   6       61.12       75.36      6.61 o
  -5  13   6      241.70      306.26      8.21 o
  -4  13   6        3.21        4.71      2.57 o
  -3  13   6        4.88        3.66      1.86 o
  -2  13   6       17.61       10.98      2.38 o
  -1  13   6      148.25      155.27      3.84 o
   0  13   6       13.89       18.38      2.69 o
   1  13   6        5.62        6.59      7.66 o
   2  13   6       52.56       38.66      3.80 o
  -8  14   6        1.13        1.80      2.11 o
  -7  14   6        1.95        5.31      2.33 o
  -6  14   6        0.74        5.13      3.03 o
  -5  14   6       31.19       26.67      5.20 o
  -4  14   6        7.76        7.83      2.55 o
  -3  14   6      112.37      125.37      6.28 o
  -2  14   6       14.70       10.03      3.01 o
  -1  14   6        7.73       10.56      2.59 o
   0  14   6        6.23        9.00      1.97 o
   1  14   6       14.95       13.24      1.83 o
  -6  15   6       24.65       26.79      4.13 o
  -5  15   6       88.03      104.44      6.56 o
  -4  15   6       21.01       36.29      4.88 o
  -3  15   6       56.54       64.34      5.82 o
  -2  15   6        0.77        3.01      2.57 o
  -1  15   6        9.66        7.29      2.95 o
   1 -17   7       95.02      117.62      5.18 o
   2 -17   7        6.80        4.94      2.93 o
   3 -17   7       13.84        7.11      2.25 o
   4 -17   7        9.86       11.26      3.77 o
   5 -17   7        0.45        3.31      2.92 o
   0 -16   7       24.98       27.80      3.17 o
   1 -16   7        2.37        5.13      2.57 o
   2 -16   7        4.48        4.62      2.00 o
   3 -16   7        8.85        8.07      2.11 o
   4 -16   7        6.30        7.38      1.93 o
   5 -16   7       47.11       43.38      3.32 o
   6 -16   7        2.93        2.26      1.57 o
  -3 -15   7        3.61        4.08      2.98 o
   0 -15   7       48.35       43.36      4.05 o
   1 -15   7       31.10       30.55      3.15 o
   2 -15   7       16.05       14.53      3.23 o
   3 -15   7      117.83      105.09      3.60 o
   4 -15   7      136.89      173.40      4.92 o
   5 -15   7       78.12       84.23      4.18 o
   6 -15   7        8.01        6.83      2.88 o
   7 -15   7        2.22        6.20      5.89 o
  -4 -14   7        5.50        4.41      1.42 o
  -3 -14   7       10.27       10.69      2.80 o
  -2 -14   7      108.14      107.29      4.16 o
   0 -14   7        1.89        1.77      1.46 o
   1 -14   7       10.88       10.05      1.55 o
   2 -14   7       48.56       47.74      2.35 o
   3 -14   7      157.18      143.03      4.05 o
   4 -14   7        0.02        1.85      1.11 o
   5 -14   7       51.10       48.05      3.08 o
   6 -14   7       22.71       17.07      2.53 o
   7 -14   7        4.07        6.88      1.97 o
   8 -14   7        4.60        4.54      3.15 o
  -5 -13   7       36.56       34.54     13.31 o
  -4 -13   7      207.12      192.55      8.22 o
  -3 -13   7       35.08       33.26      4.59 o
  -1 -13   7       22.93       16.18      1.99 o
   0 -13   7        6.38        8.83      1.68 o
   1 -13   7      239.25      236.00     14.10 o
   2 -13   7       16.45       23.93      2.34 o
   3 -13   7      303.12      336.70     10.04 o
   4 -13   7        5.62        3.88      1.52 o
   5 -13   7        7.93        5.46      1.57 o
   6 -13   7       76.56       67.92      4.75 o
   7 -13   7        6.67        4.08      1.80 o
   8 -13   7        2.31        5.85      2.60 o
   9 -13   7        1.98        3.91      1.91 o
  -6 -12   7       47.98       39.59      3.47 o
  -5 -12   7       44.95       46.64      3.76 o
  -4 -12   7       56.42       48.26      3.43 o
  -3 -12   7       97.16      165.92      5.97 o
  -1 -12   7      138.39      138.94      2.90 o
   0 -12   7       15.03       13.32      1.48 o
   1 -12   7        2.28        1.37      0.94 o
   2 -12   7        0.97        1.34      1.77 o
   3 -12   7       11.34        6.02      1.75 o
   4 -12   7        7.04        3.87      2.64 o
   5 -12   7        0.83        2.66      4.33 o
   6 -12   7      436.11      437.24      8.78 o
   7 -12   7        2.04        2.84      1.53 o
   8 -12   7        1.94        3.22      1.64 o
   9 -12   7        9.51        7.65      2.87 o
  -6 -11   7        7.37        6.34      2.24 o
  -5 -11   7      100.20      108.94      5.77 o
  -4 -11   7        2.19        1.60      1.23 o
  -3 -11   7       29.70       34.79      4.24 o
  -2 -11   7       21.35       25.82      1.71 o
  -1 -11   7      359.09      341.36     15.33 o
   0 -11   7        0.78        1.44      1.82 o
   1 -11   7        6.25        4.94      1.47 o
   2 -11   7       32.19       15.56     11.07 o
   3 -11   7       19.46       14.41      2.26 o
   4 -11   7      225.85      202.03     29.23 o
   5 -11   7       87.69       94.63      8.00 o
   6 -11   7      178.40      182.69      6.89 o
   7 -11   7      194.10      169.78      5.86 o
   8 -11   7        0.35        1.24      1.59 o
   9 -11   7        1.76        3.85      1.99 o
  -7 -10   7        0.25        0.29      1.66 o
  -6 -10   7       73.26       73.08      5.32 o
  -5 -10   7       87.51       81.40      4.81 o
  -4 -10   7       46.61       43.94      4.10 o
  -3 -10   7       25.37       23.62      1.77 o
  -2 -10   7       50.19       34.22      7.23 o
  -1 -10   7      147.44      129.08      2.55 o
   0 -10   7     1857.23     1922.79     59.97 o
   1 -10   7      991.01     1085.21     23.51 o
   2 -10   7      538.82      669.11     80.79 o
   3 -10   7        0.57        0.76      1.13 o
   4 -10   7      191.45      185.18      4.69 o
   5 -10   7      187.62      175.36     14.18 o
   6 -10   7       19.09       15.18      4.59 o
   7 -10   7       18.69       15.09      2.22 o
   8 -10   7      121.89      116.24      5.87 o
   9 -10   7        0.06        3.75      1.69 o
  -8  -9   7        2.33        5.35      2.48 o
  -7  -9   7       17.02        6.32      2.04 o
  -6  -9   7       44.81       38.33      3.03 o
  -5  -9   7        5.20       10.45      1.44 o
  -4  -9   7      444.63      449.42     36.39 o
  -3  -9   7      382.59      435.47     11.62 o
  -2  -9   7        2.29        2.49      0.94 o
  -1  -9   7     2027.68     2014.65    139.05 o
   0  -9   7      182.08      172.85      8.61 o
   1  -9   7     1687.81     1726.37     44.07 o
   2  -9   7     1637.87     1731.67     16.80 o
   3  -9   7      227.36      228.74      4.55 o
   4  -9   7     1200.72     1301.08     17.77 o
   5  -9   7      416.61      400.59      4.41 o
   6  -9   7        2.84        2.17      1.00 o
   7  -9   7       26.03       22.09      2.46 o
   8  -9   7        4.06        6.73      2.51 o
   9  -9   7        6.30        4.20      1.85 o
  -8  -8   7        7.60        8.80      2.48 o
  -7  -8   7       12.80        6.03      1.95 o
  -6  -8   7       70.56       66.57     12.61 o
  -5  -8   7       49.62       42.61      2.65 o
  -4  -8   7      180.96      176.37     22.47 o
  -3  -8   7       34.19       42.50     13.44 o
  -2  -8   7      774.53      726.65     27.52 o
  -1  -8   7      498.17      489.82     17.33 o
   0  -8   7      130.57      129.75      7.23 o
   1  -8   7      720.30      710.37     29.21 o
   2  -8   7     1721.61     1973.02    130.12 o
   3  -8   7      746.49      834.31     62.19 o
   4  -8   7      367.53      385.63      7.88 o
   5  -8   7      650.13      668.24     35.26 o
   6  -8   7      375.53      390.86      4.51 o
   7  -8   7       10.26       11.02      4.77 o
   8  -8   7        4.09        3.47      1.23 o
   9  -8   7       14.29        8.99      2.91 o
  -9  -7   7        6.25        3.41      2.30 o
  -8  -7   7        3.05        2.03      1.89 o
  -7  -7   7      215.68      248.90      5.19 o
  -6  -7   7        6.34        4.13      1.01 o
  -5  -7   7       23.53       22.90      2.06 o
  -4  -7   7     1033.97     1032.13     20.89 o
  -3  -7   7     1281.35     1191.18      9.83 o
  -2  -7   7      332.21      347.63      5.86 o
  -1  -7   7      143.04      114.45      6.37 o
   0  -7   7        2.65        2.07      0.82 o
   1  -7   7      214.47      225.10     13.98 o
   2  -7   7      583.68      610.82     15.29 o
   3  -7   7        0.01        2.03      1.71 o
   4  -7   7      427.58      431.60      3.91 o
   5  -7   7       99.38       87.02      4.86 o
   6  -7   7      287.74      286.06      4.16 o
   7  -7   7       15.19       10.57      1.85 o
   8  -7   7      239.90      236.28      4.21 o
   9  -7   7       58.03       55.80      2.80 o
  -9  -6   7      132.77      132.79      7.01 o
  -8  -6   7        0.68        2.82      1.36 o
  -7  -6   7       32.04       35.16      2.81 o
  -6  -6   7      276.00      296.97      4.60 o
  -5  -6   7       51.74       48.17      6.51 o
  -4  -6   7     2374.55     2457.52      7.41 o
  -3  -6   7      441.78      418.85      4.71 o
  -2  -6   7      176.73      195.34      3.02 o
  -1  -6   7      822.85      737.85     18.81 o
   0  -6   7       15.82       17.59      1.19 o
   1  -6   7      240.65      231.43      5.44 o
   2  -6   7       19.39        5.33      1.30 o
   3  -6   7     1720.48     1959.19     20.11 o
   4  -6   7      170.55      161.00      3.33 o
   5  -6   7        9.24        7.14      1.54 o
   6  -6   7      458.09      477.33     11.53 o
   7  -6   7       27.15       18.78      1.92 o
   8  -6   7       77.85       79.52      2.99 o
   9  -6   7      102.61      101.24      4.66 o
  10  -6   7        2.98        3.97      1.74 o
 -10  -5   7       40.20       49.55      4.78 o
  -9  -5   7       13.44       11.83      2.24 o
  -8  -5   7       26.39       10.85      4.26 o
  -7  -5   7       72.63       64.46      2.92 o
  -6  -5   7       22.95       20.84      2.28 o
  -5  -5   7        0.01        1.49      1.41 o
  -4  -5   7      399.47      340.96     14.11 o
  -3  -5   7       31.71       32.69      1.66 o
  -2  -5   7      295.49      260.29      5.87 o
  -1  -5   7      915.86      964.91     10.82 o
   0  -5   7     1794.22     1797.72      7.53 o
   1  -5   7      519.27      575.22      7.35 o
   2  -5   7       25.27       36.56      1.65 o
   3  -5   7     1342.11     1476.84      8.96 o
   4  -5   7       15.09       13.56      2.75 o
   5  -5   7       58.13       36.23      1.52 o
   6  -5   7      134.46      132.73      3.18 o
   7  -5   7        1.39        7.35      1.09 o
   8  -5   7      214.88      205.33      7.72 o
   9  -5   7       25.49       19.77      3.04 o
  10  -5   7        9.56        3.72      1.95 o
 -10  -4   7       14.93       13.59      2.81 o
  -9  -4   7       68.02       72.32      3.61 o
  -8  -4   7      241.05      249.48      6.93 o
  -7  -4   7       18.17       10.27      1.84 o
  -6  -4   7       17.77       12.90      6.24 o
  -5  -4   7      280.57      279.44      3.86 o
  -4  -4   7      228.86      206.60     13.24 o
  -3  -4   7      223.43      193.51      8.65 o
  -2  -4   7      326.17      334.04      3.49 o
  -1  -4   7      521.13      551.79     20.76 o
   0  -4   7     1252.73     1274.70     37.66 o
   1  -4   7        2.21        6.05      1.76 o
   2  -4   7     1025.63     1068.75     27.56 o
   3  -4   7       35.39       29.00      1.15 o
   4  -4   7      351.14      310.45      4.41 o
   5  -4   7       71.83       81.61      9.71 o
   6  -4   7     1440.46     1527.34     64.83 o
   7  -4   7     1127.04     1233.02     36.43 o
   8  -4   7       46.70       46.94      2.65 o
   9  -4   7      101.33      102.43      5.49 o
  10  -4   7       36.05       40.02      4.08 o
 -10  -3   7        5.72        0.80      1.49 o
  -9  -3   7       53.97       55.76     10.67 o
  -8  -3   7      272.39      303.60     28.01 o
  -7  -3   7        2.49        2.32      0.95 o
  -6  -3   7        6.03        5.20      1.12 o
  -5  -3   7       63.32       66.07      4.36 o
  -4  -3   7      664.75      680.85     41.32 o
  -3  -3   7      639.92      707.01     13.39 o
  -2  -3   7      259.70      256.54      3.62 o
  -1  -3   7     1160.01     1280.26     21.94 o
   0  -3   7     3349.16     4116.02     87.59 o
   1  -3   7      542.31      627.39      7.25 o
   2  -3   7      286.76      271.62      3.26 o
   3  -3   7       81.01      105.92      2.80 o
   4  -3   7       78.75       48.00      1.72 o
   5  -3   7      829.84      875.10      4.61 o
   6  -3   7      625.32      755.86     59.62 o
   7  -3   7      151.39      162.34      3.28 o
   8  -3   7        5.07        4.01      2.41 o
   9  -3   7       19.67       21.70      4.37 o
  10  -3   7       43.04       29.80      4.64 o
 -10  -2   7      151.62      182.24      7.19 o
  -9  -2   7        0.51        1.20      1.01 o
  -8  -2   7      167.55      186.59      7.95 o
  -7  -2   7       21.47       20.28      1.93 o
  -6  -2   7      178.89      172.91      6.60 o
  -5  -2   7     1155.46     1303.47     22.94 o
  -4  -2   7      581.70      595.07     25.79 o
  -3  -2   7     2786.80     3077.74    137.83 o
  -2  -2   7     5029.91     5432.09     48.25 o
  -1  -2   7     1729.45     1738.05      8.68 o
   0  -2   7       99.68      115.24      2.50 o
   1  -2   7     7302.28     8121.20    170.65 o
   2  -2   7     1078.65     1102.10     36.90 o
   3  -2   7      640.48      599.81      3.08 o
   4  -2   7      392.55      371.56     12.68 o
   5  -2   7       13.60        8.57      1.07 o
   6  -2   7     2310.81     2679.69    121.61 o
   7  -2   7       29.96       25.19      2.01 o
   8  -2   7        0.17        2.41      1.11 o
   9  -2   7      172.57      209.35      6.76 o
  10  -2   7       10.34        3.97      1.98 o
 -11  -1   7        2.39        5.79      2.76 o
 -10  -1   7       10.41        4.35      3.14 o
  -9  -1   7       46.89       47.09      3.43 o
  -8  -1   7      117.40       97.13      3.86 o
  -7  -1   7       71.98       59.80      5.87 o
  -6  -1   7        0.07        0.69      0.73 o
  -5  -1   7        0.08        0.58      0.73 o
  -4  -1   7      132.75      127.07     13.52 o
  -3  -1   7     1220.60     1233.26     21.06 o
  -2  -1   7      114.65       95.29      3.37 o
  -1  -1   7     2999.55     2822.83     62.08 o
   0  -1   7       65.06       61.65      1.95 o
   1  -1   7      214.40      202.15      4.36 o
   2  -1   7     2755.53     3084.60    155.91 o
   3  -1   7       24.23       13.26      1.62 o
   4  -1   7      811.82      771.54     23.83 o
   5  -1   7        3.05        3.74      1.35 o
   6  -1   7      309.78      311.10      3.81 o
   7  -1   7      136.23      141.77     11.84 o
   8  -1   7       64.79       66.90      3.22 o
   9  -1   7        0.10        1.73      1.62 o
  10  -1   7       91.27       77.73      4.75 o
 -11   0   7        4.47        3.24      2.51 o
 -10   0   7      159.91      181.97      7.86 o
  -9   0   7      396.87      540.42      9.29 o
  -8   0   7        0.32        1.30      0.92 o
  -7   0   7      229.14      234.76      9.47 o
  -6   0   7      458.60      437.23      9.55 o
  -5   0   7      275.72      308.62     12.42 o
  -4   0   7       68.95       73.14      2.14 o
  -3   0   7      772.73      737.43     18.87 o
  -2   0   7      656.90      529.66      4.86 o
  -1   0   7      121.73      111.62      2.29 o
   0   0   7        9.33       22.84      1.54 o
   1   0   7        2.02        6.21      6.50 o
   2   0   7     3729.03     4159.51     66.04 o
   3   0   7      685.44      702.43     26.74 o
   4   0   7      423.64      404.71      5.88 o
   5   0   7       19.24       19.06      3.68 o
   6   0   7       29.93       23.18      2.61 o
   7   0   7       34.71       27.07      2.13 o
   8   0   7       48.73       46.20      3.09 o
   9   0   7       27.60       31.49      6.69 o
 -11   1   7       32.52       34.32      4.69 o
 -10   1   7       11.93       13.22      4.55 o
  -9   1   7        0.05        0.85      1.61 o
  -8   1   7       52.23       44.73      2.99 o
  -7   1   7      107.58      105.09      3.35 o
  -6   1   7      269.25      256.66      6.00 o
  -5   1   7        2.78        1.94      0.54 o
  -4   1   7        1.01        0.66      0.42 o
  -3   1   7      147.29      115.64      1.90 o
  -2   1   7        7.46        8.56      0.81 o
  -1   1   7     1152.06     1182.74     12.10 o
   0   1   7      240.63      205.34      2.34 o
   1   1   7     1894.61     1930.67    157.32 o
   2   1   7      947.09     1028.68     31.26 o
   3   1   7      361.86      314.39      4.90 o
   4   1   7        3.36       11.34      2.08 o
   5   1   7       36.92       28.45      2.67 o
   6   1   7      166.16      166.80      5.96 o
   7   1   7       41.24       40.77      7.52 o
   8   1   7       11.53        8.29      1.61 o
   9   1   7        8.59        4.28      2.28 o
 -11   2   7       52.91       41.37      4.75 o
 -10   2   7        8.66        5.24      2.38 o
  -9   2   7       10.50        8.08      2.11 o
  -8   2   7      378.25      448.02     13.92 o
  -7   2   7       21.18       21.33      2.31 o
  -6   2   7       31.41       35.05      1.53 o
  -5   2   7      512.60      496.90     18.21 o
  -4   2   7       45.44       30.37      1.04 o
  -3   2   7        3.66        2.92      0.69 o
  -2   2   7       34.52       53.13      2.76 o
  -1   2   7        2.00        1.04      0.48 o
   0   2   7       19.55       27.08     10.23 o
   1   2   7     2668.14     2823.15    214.39 o
   2   2   7       34.66       24.85      4.19 o
   3   2   7       25.43       21.53      3.24 o
   4   2   7      572.71      556.31     46.09 o
   5   2   7       19.47       12.42      2.99 o
   6   2   7      336.47      316.72     21.55 o
   7   2   7       20.36       22.50      9.79 o
   8   2   7        2.53        3.41      1.48 o
   9   2   7      309.01      376.28      9.19 o
 -11   3   7        3.34        3.41      2.77 o
 -10   3   7        1.10        3.07      2.18 o
  -9   3   7       21.87       16.09      4.01 o
  -8   3   7       25.05       13.98      2.28 o
  -7   3   7        4.73        4.48      1.90 o
  -6   3   7        0.34        0.78      0.56 o
  -5   3   7       76.75       54.82      3.57 o
  -4   3   7      148.17      157.88      2.50 o
  -3   3   7      382.72      383.99      7.82 o
  -2   3   7       26.97       27.70      1.73 o
  -1   3   7      212.99      222.55      8.38 o
   0   3   7     1052.36     1149.81     15.90 o
   1   3   7      625.78      633.89     45.43 o
   2   3   7      893.21      869.86     85.60 o
   3   3   7       70.75       74.17      8.35 o
   4   3   7      281.62      230.98     29.43 o
   5   3   7      108.90      116.82      7.26 o
   6   3   7       11.24       13.39      2.17 o
   7   3   7      358.34      382.42     17.04 o
   8   3   7        4.19        6.29      1.87 o
   9   3   7        2.76        7.47      2.00 o
 -11   4   7       16.12       15.48      3.69 o
 -10   4   7        3.83        2.83      2.36 o
  -9   4   7        1.40       -0.04      1.22 o
  -8   4   7       98.37       85.03      5.55 o
  -7   4   7      357.93      385.24     18.20 o
  -6   4   7      135.02      170.45      4.03 o
  -5   4   7      157.77      161.80      7.79 o
  -4   4   7     2535.90     2803.89     52.41 o
  -3   4   7        0.56        2.35      0.62 o
  -2   4   7      122.30      107.68      2.57 o
  -1   4   7       27.41       23.39      1.31 o
   0   4   7      381.05      398.11      6.66 o
   1   4   7      528.64      496.68      6.09 o
   2   4   7      725.78      771.40      7.88 o
   3   4   7        5.17        0.88      2.47 o
   4   4   7     2109.66     2074.00    158.22 o
   5   4   7      167.45      122.15      3.45 o
   6   4   7      259.92      263.60      5.33 o
   7   4   7      112.92      111.92     10.08 o
   8   4   7        6.92        6.47      2.29 o
 -11   5   7        0.01        4.13      2.41 o
 -10   5   7       36.69       28.45      3.02 o
  -9   5   7        1.26        1.51      1.37 o
  -8   5   7        0.10        2.26      1.73 o
  -7   5   7      112.18      118.50     18.06 o
  -6   5   7      220.41      213.73     88.04 o
  -5   5   7       42.10       36.11      4.47 o
  -4   5   7     1738.30     1787.02     58.03 o
  -3   5   7        1.27        0.94      0.48 o
  -2   5   7      718.35      747.85     14.95 o
  -1   5   7      184.29      168.59      3.60 o
   0   5   7      217.39      220.09     12.71 o
   1   5   7       57.31       49.47      5.30 o
   2   5   7      864.19      773.98      8.08 o
   3   5   7        4.47        1.92      1.60 o
   4   5   7       23.25       25.12      2.84 o
   5   5   7        0.95        2.61      2.41 o
   6   5   7        2.33        6.71      3.65 o
   7   5   7       62.84       72.18      3.95 o
   8   5   7        9.20        5.88      1.79 o
 -11   6   7        1.50        3.74      2.76 o
 -10   6   7       41.91       52.21      5.36 o
  -9   6   7        7.83       13.50      3.56 o
  -8   6   7      147.26      197.20      6.86 o
  -7   6   7      103.17      103.77     10.25 o
  -6   6   7      671.25      698.37     67.36 o
  -5   6   7        0.94        1.47      0.85 o
  -4   6   7        0.14        0.12      0.53 o
  -3   6   7        5.35        6.82      1.57 o
  -2   6   7       57.29       59.70      7.54 o
  -1   6   7       19.50       22.92      2.14 o
   0   6   7      929.83     1081.91     45.91 o
   1   6   7      148.05      162.69     19.11 o
   2   6   7        5.35        7.09      2.15 o
   3   6   7        5.97        3.31      2.17 o
   4   6   7      127.66      136.33      4.28 o
   5   6   7        3.56        3.89      1.45 o
   6   6   7       39.91       36.29      8.65 o
   7   6   7       63.43       69.99      3.96 o
 -11   7   7        0.55        2.12      2.06 o
 -10   7   7        1.48        1.53      1.91 o
  -9   7   7      114.14      123.00      5.74 o
  -8   7   7      180.24      211.79      4.60 o
  -7   7   7      150.54      162.65      4.32 o
  -6   7   7        5.88        3.10      2.32 o
  -5   7   7      171.78      173.05      2.74 o
  -4   7   7      709.93      694.74     29.57 o
  -3   7   7       33.11       32.42      5.15 o
  -2   7   7      140.24      129.47      3.63 o
  -1   7   7      103.46       99.08      3.15 o
   0   7   7       15.61       19.29      1.98 o
   1   7   7     1532.55     1770.28    100.80 o
   2   7   7       13.20        8.16      1.93 o
   3   7   7        7.99        4.51      1.74 o
   4   7   7      168.24      156.47     13.29 o
   5   7   7      161.66      166.26      7.15 o
   6   7   7      172.30      190.58     14.90 o
   7   7   7        0.04        4.57      1.79 o
 -11   8   7        1.57        4.54      2.22 o
 -10   8   7        8.42        7.37      2.77 o
  -9   8   7       23.72       21.88      4.82 o
  -8   8   7      771.44      984.52     16.06 o
  -7   8   7        6.78        5.91      2.55 o
  -6   8   7      157.88      162.77      4.86 o
  -5   8   7        6.77        4.03      0.89 o
  -4   8   7      211.64      199.23     14.68 o
  -3   8   7      215.11      214.22     29.68 o
  -2   8   7      166.51      181.80     10.63 o
  -1   8   7        0.21        0.83      0.91 o
   0   8   7      137.29      153.13     11.47 o
   1   8   7      655.44      662.63      6.35 o
   2   8   7        2.09        2.15      1.06 o
   3   8   7       47.65       50.85      5.69 o
   4   8   7      407.79      434.11     25.70 o
   5   8   7        0.43        3.49      1.62 o
   6   8   7      133.94      161.36     13.99 o
 -10   9   7       46.45       38.45      4.63 o
  -9   9   7        0.83        3.86      2.49 o
  -8   9   7       32.56       28.87      3.25 o
  -7   9   7        9.35        7.11      1.46 o
  -6   9   7       52.54       43.44      3.90 o
  -5   9   7       46.57       40.67      1.79 o
  -4   9   7       26.48       22.35      1.68 o
  -3   9   7      467.62      493.60     44.21 o
  -2   9   7        0.92        0.86      0.92 o
  -1   9   7      267.22      294.95     29.59 o
   0   9   7       77.09       69.83      6.92 o
   1   9   7      109.77       91.38      2.87 o
   2   9   7      458.76      450.56     40.39 o
   3   9   7        1.31        1.63      1.83 o
   4   9   7       28.42       27.83     11.38 o
   5   9   7       92.06      107.34      6.33 o
 -10  10   7       22.29       35.15      5.54 o
  -9  10   7       14.55       12.80      3.29 o
  -8  10   7        2.48        2.49      2.22 o
  -7  10   7       14.49       11.85      4.55 o
  -6  10   7        0.06        1.35      1.02 o
  -5  10   7       54.45       44.43      3.95 o
  -4  10   7      135.33      130.63      9.26 o
  -3  10   7        0.69        1.93      1.59 o
  -2  10   7      105.45      107.86      3.08 o
  -1  10   7      273.84      277.76     25.78 o
   0  10   7      109.73       99.46      5.31 o
   1  10   7        1.00        2.07      1.12 o
   2  10   7        9.51        7.60      1.72 o
   3  10   7       20.08       27.56      4.39 o
   4  10   7       66.62       89.38      4.63 o
   5  10   7       14.92       25.27      9.54 o
 -10  11   7       15.01       18.66      3.81 o
  -9  11   7       11.03       11.01      1.73 o
  -8  11   7       13.98        9.10      1.78 o
  -7  11   7        1.61        2.51      1.40 o
  -6  11   7       34.87       33.30      4.00 o
  -5  11   7        1.01        1.44      1.47 o
  -4  11   7      132.81      141.53      6.40 o
  -3  11   7        8.70        6.25      3.64 o
  -2  11   7        4.74        4.69      1.42 o
  -1  11   7      172.16      174.32     15.85 o
   0  11   7       39.04       28.23      5.57 o
   1  11   7      243.85      280.63     11.73 o
   2  11   7      140.27      140.27      4.01 o
   3  11   7       32.15       30.04      3.92 o
   4  11   7      145.22      183.36      7.97 o
  -9  12   7        0.20        3.19      1.49 o
  -8  12   7        0.20        5.53      1.74 o
  -7  12   7       11.63        6.94      2.36 o
  -6  12   7        8.59        7.00      2.55 o
  -5  12   7        1.82        0.75      1.52 o
  -4  12   7        0.02        2.24      1.89 o
  -3  12   7      162.83      209.14      8.32 o
  -2  12   7      126.95      113.59      7.49 o
  -1  12   7      182.99      194.43     13.36 o
   0  12   7       21.44       21.16      2.77 o
   1  12   7       33.12       40.22      2.79 o
   2  12   7        0.26        1.15      1.05 o
   3  12   7        1.13        3.01      2.03 o
  -8  13   7        1.54        4.16      2.13 o
  -7  13   7       43.66       54.02      5.34 o
  -6  13   7       25.27       23.51      4.30 o
  -5  13   7        2.32        3.09      2.11 o
  -4  13   7        2.02       12.47      3.66 o
  -3  13   7      161.31      224.80      8.24 o
  -2  13   7        7.17        7.52      2.43 o
  -1  13   7       43.20       44.96      2.80 o
   0  13   7       47.19       44.72      5.45 o
   1  13   7       22.93       19.29      2.27 o
   2  13   7       27.22       22.58      4.09 o
  -7  14   7       30.96       39.76      5.96 o
  -6  14   7        1.12        3.06      2.28 o
  -5  14   7       77.97       76.72      5.53 o
  -4  14   7        7.16       10.60      3.71 o
  -3  14   7        6.39        4.43      2.94 o
  -2  14   7        7.26        3.12      1.85 o
  -1  14   7       13.21       17.43      3.70 o
   0  14   7        9.74       14.67      5.88 o
  -5  15   7        0.12        6.36      2.51 o
  -4  15   7       97.54      110.12      6.50 o
  -3  15   7        6.48        4.96      2.49 o
  -2  15   7        0.08        1.89      1.89 o
   1 -17   8       20.83       16.18      3.21 o
   2 -17   8      160.98      204.37      6.92 o
   3 -17   8       32.46       35.17      4.53 o
   4 -17   8       10.26        7.87      2.97 o
   1 -16   8        2.93        5.64      2.36 o
   2 -16   8        7.92        6.66      2.35 o
   3 -16   8      121.86      145.49     19.36 o
   4 -16   8        0.04        6.54      2.88 o
   5 -16   8       10.94       15.26      2.24 o
   6 -16   8       80.36       85.30     11.14 o
   0 -15   8       85.03       66.59      4.40 o
   1 -15   8       42.43       37.00      3.55 o
   2 -15   8       72.70       59.14     12.08 o
   3 -15   8        6.40        5.44      1.89 o
   4 -15   8        1.79        1.84      1.95 o
   5 -15   8       61.84       63.23      3.62 o
   6 -15   8        1.68        2.08      1.33 o
   7 -15   8        0.37        1.53      1.25 o
  -4 -14   8       11.05        7.28      1.67 o
  -3 -14   8       96.53      103.66      3.73 o
  -2 -14   8      131.62      136.18      5.18 o
   0 -14   8      240.15      265.84      5.77 o
   1 -14   8       53.59       50.13      5.48 o
   2 -14   8      146.77      135.06     15.13 o
   3 -14   8      199.83      229.70      5.31 o
   4 -14   8        4.96        6.51      2.03 o
   5 -14   8       47.71       45.43      3.43 o
   6 -14   8        3.30        4.05      1.77 o
   7 -14   8       25.47       27.67      3.45 o
   8 -14   8       18.04       19.27      3.29 o
  -5 -13   8       73.96       98.57      5.71 o
  -4 -13   8        1.38        2.84      1.77 o
  -3 -13   8       56.58       67.70      4.32 o
  -1 -13   8      123.61      128.12      6.11 o
   0 -13   8       10.67        9.08      1.65 o
   1 -13   8       33.64       28.58      3.74 o
   2 -13   8       85.18       70.64      3.04 o
   3 -13   8       10.15        7.57      1.46 o
   4 -13   8        1.02        1.02      1.12 o
   5 -13   8       36.69       40.01      6.55 o
   6 -13   8        2.13        2.44      1.46 o
   7 -13   8        9.74        8.32      2.43 o
   8 -13   8       78.60       74.41      4.87 o
  -6 -12   8        4.98        4.48      2.17 o
  -5 -12   8      114.10      130.11      5.44 o
  -4 -12   8        0.52        1.55      1.25 o
  -3 -12   8       78.91       70.60      4.11 o
  -2 -12   8        0.09        2.30      1.42 o
  -1 -12   8        1.75        1.92      1.61 o
   0 -12   8        0.59        1.69      0.88 o
   1 -12   8       92.28       76.31      2.65 o
   2 -12   8       28.01       25.65      2.03 o
   3 -12   8      167.30      149.75     15.89 o
   4 -12   8       16.61       13.93      1.63 o
   5 -12   8        7.30        3.63      1.62 o
   6 -12   8       29.77       23.90     10.76 o
   7 -12   8       24.24       15.27      3.19 o
   8 -12   8        0.82        6.51      2.70 o
   9 -12   8       26.04       17.83      3.50 o
  -6 -11   8        1.10        1.79      1.62 o
  -5 -11   8       40.46       47.11      3.38 o
  -4 -11   8       30.13       20.57      2.80 o
  -3 -11   8      755.15      806.11     60.18 o
  -2 -11   8        1.54        3.59      1.28 o
  -1 -11   8      542.97      523.54     27.01 o
   0 -11   8     1525.27     1547.03     49.49 o
   1 -11   8      257.48      273.86     20.78 o
   2 -11   8      294.76      306.03     18.73 o
   3 -11   8      428.68      380.72     32.07 o
   4 -11   8      488.66      526.03     30.80 o
   5 -11   8      328.48      364.56      6.09 o
   6 -11   8        3.15        1.89      1.73 o
   7 -11   8        7.73        2.68      1.69 o
   8 -11   8      268.30      299.47      7.59 o
   9 -11   8        3.66        0.42      1.75 o
  -7 -10   8        3.04        0.11      1.70 o
  -6 -10   8        5.28        3.46      2.36 o
  -5 -10   8       32.81       22.43      3.62 o
  -4 -10   8        3.70        2.83      3.14 o
  -3 -10   8       16.60       21.93      1.84 o
  -2 -10   8      105.15       99.20      5.28 o
  -1 -10   8      239.23      185.27     16.15 o
   0 -10   8      477.14      564.89     11.66 o
   1 -10   8       45.00       60.69      7.90 o
   2 -10   8      431.04      434.28     16.59 o
   3 -10   8      420.93      443.02     23.06 o
   4 -10   8       18.31       19.65      5.88 o
   5 -10   8       61.25       55.23      3.06 o
   6 -10   8      573.84      586.84      8.04 o
   7 -10   8        5.86        4.61      1.66 o
   8 -10   8        6.59        5.20      2.46 o
   9 -10   8       71.58       72.44      4.62 o
  -8  -9   8       68.92       81.68      5.66 o
  -7  -9   8       96.23      118.04      5.49 o
  -6  -9   8      387.62      393.68      6.97 o
  -5  -9   8      153.90      126.95      6.96 o
  -4  -9   8      118.84      124.54      4.89 o
  -3  -9   8     1092.00     1133.39     63.92 o
  -2  -9   8      292.44      220.46      9.47 o
  -1  -9   8      399.10      359.85     42.37 o
   0  -9   8      443.49      424.12     24.57 o
   1  -9   8      144.95      137.21      4.62 o
   2  -9   8      436.43      451.46     68.83 o
   3  -9   8       11.41       11.98      2.00 o
   4  -9   8       19.10       17.23      3.41 o
   5  -9   8      103.76       89.40      4.30 o
   6  -9   8        6.62        8.32      2.24 o
   7  -9   8        0.85        1.62      1.41 o
   8  -9   8       15.82       10.68      3.24 o
   9  -9   8        2.88        2.43      1.36 o
  -8  -8   8       66.93       65.61      4.83 o
  -7  -8   8       42.40       42.84      4.25 o
  -6  -8   8        3.42        2.71      1.38 o
  -5  -8   8      299.34      323.20     26.65 o
  -4  -8   8      439.08      357.45      4.29 o
  -3  -8   8      701.90      645.30     28.19 o
  -2  -8   8      849.91      752.22      8.23 o
  -1  -8   8      337.76      304.49     13.15 o
   0  -8   8     3464.63     3875.94     11.42 o
   1  -8   8        0.33        9.74      3.62 o
   2  -8   8      252.86      243.88      3.75 o
   3  -8   8     3167.22     3546.34     82.40 o
   4  -8   8      216.52      223.57      6.71 o
   5  -8   8      443.93      455.77      8.23 o
   6  -8   8      114.20      134.53      6.57 o
   7  -8   8       84.93       83.24      4.58 o
   8  -8   8       68.66       59.54      4.66 o
   9  -8   8       21.15       12.99      2.13 o
  -9  -7   8       86.28       80.68      6.00 o
  -8  -7   8        6.43        5.36      1.13 o
  -7  -7   8       84.96       92.38      9.29 o
  -6  -7   8        1.32        0.86      0.85 o
  -5  -7   8        2.16        1.54      1.02 o
  -4  -7   8      309.57      251.13      9.73 o
  -3  -7   8      165.76      141.92      9.04 o
  -2  -7   8      375.72      356.31      8.13 o
  -1  -7   8      138.11      125.11      2.82 o
   0  -7   8      463.39      491.82     50.42 o
   1  -7   8      996.64     1051.20     24.11 o
   2  -7   8      103.19       87.34      3.47 o
   3  -7   8      355.14      335.79      5.30 o
   4  -7   8      125.55      124.79      2.85 o
   5  -7   8      155.10      153.74      3.09 o
   6  -7   8      934.20      886.87      8.84 o
   7  -7   8       98.38       92.83      4.30 o
   8  -7   8       51.15       64.66      4.13 o
   9  -7   8        6.05        4.96      1.73 o
  -9  -6   8       34.47       28.22      4.49 o
  -8  -6   8       98.89       96.03      6.02 o
  -7  -6   8      272.02      247.27     10.08 o
  -6  -6   8       79.11       75.39      3.49 o
  -5  -6   8      298.65      256.48     18.50 o
  -4  -6   8       49.11       39.54      2.07 o
  -3  -6   8     1140.17     1174.61     14.74 o
  -2  -6   8       49.22       43.72      2.00 o
  -1  -6   8      171.81      173.73      5.68 o
   0  -6   8        7.32       13.85      8.87 o
   1  -6   8     2028.79     2252.37     83.91 o
   2  -6   8       22.43       16.82      2.83 o
   3  -6   8       12.60       16.02      0.98 o
   4  -6   8     1481.76     1622.59     20.79 o
   5  -6   8        7.37        5.26      4.75 o
   6  -6   8      569.48      624.32      9.41 o
   7  -6   8        5.31        5.37      1.76 o
   8  -6   8       11.40        5.18      1.87 o
  -9  -5   8        1.28        4.62      1.63 o
  -8  -5   8        7.70        4.72      1.41 o
  -7  -5   8       15.56       11.39      1.64 o
  -6  -5   8       38.33       33.79      2.10 o
  -5  -5   8      315.52      351.46     17.59 o
  -4  -5   8       13.30        7.06      3.81 o
  -3  -5   8      349.78      312.38      8.36 o
  -2  -5   8      221.27      233.19      4.12 o
  -1  -5   8      484.22      493.40     17.12 o
   0  -5   8       69.60       73.98      7.17 o
   1  -5   8      139.82      164.07     18.01 o
   2  -5   8       22.64       21.16      1.73 o
   3  -5   8      359.88      343.17      3.31 o
   4  -5   8       13.20       14.66      3.01 o
   5  -5   8     1496.12     1539.21     37.68 o
   6  -5   8      104.10       84.76      4.71 o
   7  -5   8        2.66        5.46      1.87 o
   8  -5   8       53.61       52.22      4.26 o
 -10  -4   8        3.57        3.65      1.67 o
  -9  -4   8        7.12        4.62      1.49 o
  -8  -4   8       31.00       34.23      3.37 o
  -7  -4   8      125.19      112.31      3.48 o
  -6  -4   8       40.55       33.64      2.23 o
  -5  -4   8      511.66      522.23     25.08 o
  -4  -4   8      185.61      187.02      3.19 o
  -3  -4   8      139.51      144.56      3.36 o
  -2  -4   8      609.86      555.77      3.02 o
  -1  -4   8        1.60        2.26      0.88 o
   0  -4   8     2420.52     2746.79     24.75 o
   1  -4   8      100.69       73.78      2.34 o
   2  -4   8       34.63       33.64      1.13 o
   3  -4   8     1103.44     1004.37      9.44 o
   4  -4   8     1136.21     1167.87     18.03 o
   5  -4   8     3061.11     3328.17     61.35 o
   6  -4   8       80.98       89.67      2.01 o
   7  -4   8      304.08      322.17      4.47 o
   8  -4   8      252.91      277.24     16.50 o
 -10  -3   8        0.71        1.83      1.47 o
  -9  -3   8       22.34       21.45      2.36 o
  -8  -3   8        1.79        3.42      2.91 o
  -7  -3   8        1.69        1.36      0.77 o
  -6  -3   8        3.90        2.10      4.54 o
  -5  -3   8       16.95       11.10      4.34 o
  -4  -3   8     1226.47     1288.62     22.16 o
  -3  -3   8     1176.19     1208.60     38.06 o
  -2  -3   8       95.94       86.74      1.48 o
  -1  -3   8       10.77        4.96      0.51 o
   0  -3   8      119.16      104.62     11.05 o
   1  -3   8      569.05      438.89     24.36 o
   2  -3   8       22.71       17.43      0.77 o
   3  -3   8      233.15      245.41      3.50 o
   4  -3   8      535.88      528.18     13.88 o
   5  -3   8        7.76       15.63      6.85 o
   6  -3   8       26.56       27.89      1.97 o
   7  -3   8      491.26      536.87      6.89 o
   8  -3   8       35.88       27.00      3.36 o
   9  -3   8       11.19       13.05      2.91 o
 -10  -2   8       24.69       33.30      8.83 o
  -9  -2   8       24.78       19.72      2.68 o
  -8  -2   8      290.77      338.76      6.60 o
  -7  -2   8       36.13       32.53      2.69 o
  -6  -2   8       43.28       43.80      4.42 o
  -5  -2   8     2714.84     3008.31    143.65 o
  -4  -2   8      291.70      301.74     29.71 o
  -3  -2   8     1210.51     1240.76     91.20 o
  -2  -2   8      315.96      280.52      3.52 o
  -1  -2   8     1545.33     1639.80     90.60 o
   0  -2   8     4335.04     4831.65    183.60 o
   1  -2   8      615.85      674.32     14.22 o
   2  -2   8      138.67      126.10      2.37 o
   3  -2   8     1454.63     1424.67     35.26 o
   4  -2   8       48.29       42.71      1.84 o
   5  -2   8      416.66      463.07     16.70 o
   6  -2   8       82.64       75.37      8.38 o
   7  -2   8        6.13        5.80      1.50 o
   8  -2   8       27.25       21.50      2.87 o
   9  -2   8       11.30       10.35      2.35 o
 -11  -1   8        0.03        3.18      2.09 o
 -10  -1   8        3.05        3.46      2.96 o
  -9  -1   8      113.54      132.26      4.94 o
  -8  -1   8       36.54       27.24      4.13 o
  -7  -1   8       39.05       28.54      2.41 o
  -6  -1   8       21.92       20.46      3.25 o
  -5  -1   8       40.21       27.19      9.02 o
  -4  -1   8       28.78       27.44      6.90 o
  -3  -1   8      146.00      128.04      3.72 o
  -2  -1   8      112.88      118.83      2.22 o
  -1  -1   8      604.63      621.56      9.52 o
   0  -1   8        1.16        2.51      0.91 o
   1  -1   8      291.11      285.30      5.62 o
   2  -1   8      120.78      138.85      1.80 o
   3  -1   8       19.55       30.35      1.30 o
   4  -1   8      198.99      210.92     23.25 o
   5  -1   8      606.35      573.72      4.62 o
   6  -1   8       42.91       27.09      1.84 o
   7  -1   8        1.87        1.06      0.94 o
   8  -1   8        7.54        5.82      3.69 o
   9  -1   8       20.85       32.88      4.28 o
 -11   0   8       55.55       62.41      5.53 o
 -10   0   8       14.32       12.88      3.98 o
  -9   0   8       19.80       22.76      3.03 o
  -8   0   8      198.12      216.09      5.13 o
  -7   0   8       16.13       14.20      4.72 o
  -6   0   8      131.23      135.50     10.07 o
  -5   0   8        4.51        8.66      3.52 o
  -4   0   8      137.19      124.27      7.36 o
  -3   0   8       33.28       39.59      2.10 o
  -2   0   8      187.31      157.15      7.58 o
  -1   0   8       56.94       64.97      4.89 o
   0   0   8      131.44      140.67      4.37 o
   1   0   8     1493.36     1434.58     77.16 o
   2   0   8       47.47       31.71      1.60 o
   3   0   8        0.69        0.95      0.84 o
   4   0   8      612.97      607.53     12.38 o
   5   0   8      158.58      118.64      7.43 o
   6   0   8      167.25      188.81      5.99 o
   7   0   8      153.97      151.92      3.72 o
   8   0   8       31.78       28.59      2.10 o
   9   0   8       34.31       47.54      4.90 o
 -11   1   8        9.66        5.58      2.70 o
 -10   1   8       35.40       26.38      4.01 o
  -9   1   8       16.00       17.75     12.67 o
  -8   1   8      142.76      161.18      4.68 o
  -7   1   8        0.02       -0.01      0.79 o
  -6   1   8       99.24      109.65      9.01 o
  -5   1   8       15.75        7.75      1.04 o
  -4   1   8      352.68      334.81      3.56 o
  -3   1   8      450.14      443.40      3.81 o
  -2   1   8     1067.36     1031.15     25.22 o
  -1   1   8     1519.23     1510.94     20.09 o
   0   1   8     1442.14     1486.46     40.92 o
   1   1   8      274.42      296.15     27.65 o
   2   1   8        0.17        1.15      0.76 o
   3   1   8      201.71      189.28      8.76 o
   4   1   8      253.82      256.31      9.47 o
   5   1   8      582.85      550.23     22.82 o
   6   1   8       46.79       35.32      2.37 o
   7   1   8      282.14      307.54     18.28 o
   8   1   8       44.98       49.19      3.30 o
   9   1   8        5.96        4.87      1.56 o
 -11   2   8       18.24       18.73      4.60 o
 -10   2   8      132.24      119.92      6.43 o
  -9   2   8       21.27       19.73      5.90 o
  -8   2   8       66.58       56.97      9.37 o
  -7   2   8      162.68      178.55      5.14 o
  -6   2   8      167.89      157.63      3.22 o
  -5   2   8      274.71      241.10      3.07 o
  -4   2   8       22.13       25.09      1.67 o
  -3   2   8      208.75      205.08      2.96 o
  -2   2   8     2816.70     2864.72     64.83 o
  -1   2   8      257.20      211.74      4.10 o
   0   2   8      652.87      573.85     14.95 o
   1   2   8      196.38      183.76     13.17 o
   2   2   8      404.90      373.78     34.09 o
   3   2   8     3860.95     3613.62    132.31 o
   4   2   8      286.63      221.23      5.06 o
   5   2   8       22.10        9.71      2.70 o
   6   2   8       91.11       88.36      2.81 o
   7   2   8       37.28       34.42      7.68 o
   8   2   8        2.81        2.81      1.23 o
   9   2   8       11.13        8.25      3.27 o
 -11   3   8        7.54        7.71      2.70 o
 -10   3   8        0.68       -0.22      1.39 o
  -9   3   8       11.10        4.17      1.60 o
  -8   3   8       10.43        4.03      1.75 o
  -7   3   8      132.42      129.04      9.97 o
  -6   3   8      188.95      168.75      3.16 o
  -5   3   8       46.28       42.71      1.61 o
  -4   3   8      453.55      366.20      9.74 o
  -3   3   8       71.54       59.15      1.95 o
  -2   3   8      369.61      399.39      6.16 o
  -1   3   8     2106.06     2211.08     32.12 o
   0   3   8       70.35       83.49      2.07 o
   1   3   8      574.46      539.76     25.63 o
   2   3   8       19.59       14.65      0.97 o
   3   3   8      116.24      121.28      8.34 o
   4   3   8        0.68        3.62      1.30 o
   5   3   8      172.04      169.90      8.65 o
   6   3   8       43.21       34.44      2.30 o
   7   3   8       61.50       56.12      7.99 o
   8   3   8        1.27        6.36      1.76 o
 -11   4   8       25.25       38.88      4.37 o
 -10   4   8       60.99       86.51      6.74 o
  -9   4   8       26.21       10.74      2.53 o
  -8   4   8      136.01      152.40      7.12 o
  -7   4   8       71.83       70.93      6.01 o
  -6   4   8      186.14      183.93      8.33 o
  -5   4   8      712.71      728.77     10.62 o
  -4   4   8       61.58       67.31      4.23 o
  -3   4   8      792.37      795.18     24.30 o
  -2   4   8      351.86      365.20      9.59 o
  -1   4   8        0.02        3.00      1.85 o
   0   4   8        0.27        0.59      0.84 o
   1   4   8        2.57        2.33      1.31 o
   2   4   8        4.19        3.22      1.89 o
   3   4   8      536.07      502.21      5.54 o
   4   4   8      175.83      189.64      4.62 o
   5   4   8      246.03      230.92      7.54 o
   6   4   8        7.20       12.07      3.13 o
   7   4   8       19.03       21.14      4.20 o
   8   4   8       45.73       49.61      3.58 o
 -11   5   8        6.20        1.96      1.75 o
 -10   5   8        9.80        7.09      2.22 o
  -9   5   8        0.66        0.36      1.31 o
  -8   5   8        2.49        2.31      1.51 o
  -7   5   8      281.67      304.14     26.67 o
  -6   5   8       22.39       29.18      2.24 o
  -5   5   8      602.93      611.43      8.34 o
  -4   5   8      328.26      370.77     13.58 o
  -3   5   8      356.41      356.65      3.61 o
  -2   5   8       74.84       63.13      4.19 o
  -1   5   8      412.67      424.37      5.59 o
   0   5   8       17.83       10.98      1.26 o
   1   5   8      323.51      322.03      4.99 o
   2   5   8        2.74        0.79      1.38 o
   3   5   8        9.62       18.40      4.91 o
   4   5   8       29.09       27.17      2.14 o
   5   5   8        3.61        1.38      1.13 o
   6   5   8       37.98       31.48      3.40 o
   7   5   8      196.16      210.87      5.46 o
 -11   6   8        5.22        3.37      1.88 o
 -10   6   8        0.03        3.58      2.12 o
  -9   6   8        0.85       13.48      3.51 o
  -8   6   8        3.56        9.75      2.42 o
  -7   6   8      282.51      311.58     16.42 o
  -6   6   8      122.22      139.77      4.74 o
  -5   6   8       99.33       96.68      5.96 o
  -4   6   8        0.14        0.79      0.53 o
  -3   6   8      711.46      709.43     35.11 o
  -2   6   8     1740.99     2072.43     86.98 o
  -1   6   8       22.12       16.40      1.86 o
   0   6   8        8.17        3.86      1.07 o
   1   6   8      449.67      482.76     30.33 o
   2   6   8       16.14       21.55      3.15 o
   3   6   8        2.61        2.25      1.63 o
   4   6   8      201.30      172.83      4.43 o
   5   6   8      414.33      439.21     17.55 o
   6   6   8       39.91       44.68      9.89 o
   7   6   8       14.72       14.02      3.42 o
 -11   7   8        6.07        4.16      2.21 o
 -10   7   8       12.66        6.87      2.43 o
  -9   7   8       43.11       30.30      3.64 o
  -8   7   8      155.67      193.90      5.18 o
  -7   7   8        9.15       10.43      1.98 o
  -6   7   8       18.46       12.82      2.35 o
  -5   7   8       34.80       30.84      1.85 o
  -4   7   8      333.35      320.88     33.47 o
  -3   7   8       35.93       28.53      2.09 o
  -2   7   8      183.37      198.35     19.64 o
  -1   7   8      600.55      660.90     18.04 o
   0   7   8        0.46        1.52      0.94 o
   1   7   8      350.20      385.69     18.53 o
   2   7   8      344.91      361.23      5.30 o
   3   7   8      184.89      165.14      5.48 o
   4   7   8      127.01      123.16      6.20 o
   5   7   8       20.54       14.64      5.68 o
   6   7   8       12.81       28.27      3.99 o
 -10   8   8       87.68       96.54      6.53 o
  -9   8   8       87.66       92.56      7.03 o
  -8   8   8      118.02      133.12      8.27 o
  -7   8   8       85.74       92.57     13.00 o
  -6   8   8       35.37       29.04      1.81 o
  -5   8   8      111.05      105.93      8.10 o
  -4   8   8      165.61      167.84     22.00 o
  -3   8   8      195.83      208.63      5.47 o
  -2   8   8      327.94      346.78     12.24 o
  -1   8   8      374.72      372.02     63.29 o
   0   8   8      189.94      190.42      6.62 o
   1   8   8       48.02       35.62      2.44 o
   2   8   8        6.09        7.01      1.98 o
   3   8   8        6.25        6.09      2.91 o
   4   8   8       15.34       17.77      2.55 o
   5   8   8        0.10        3.18      1.33 o
   6   8   8       59.51       83.07      4.30 o
 -10   9   8        0.55        3.28      2.02 o
  -9   9   8        1.47        8.72      3.48 o
  -8   9   8        2.48        0.61      1.02 o
  -7   9   8       45.13       48.24      7.58 o
  -6   9   8        8.03        4.02      2.90 o
  -5   9   8      203.41      209.70     26.59 o
  -4   9   8      246.18      258.90     19.72 o
  -3   9   8      335.79      352.43     31.70 o
  -2   9   8       96.02       91.81      5.98 o
  -1   9   8      566.52      628.52     68.93 o
   0   9   8        6.56        4.80      1.10 o
   1   9   8      105.45      109.96      4.92 o
   2   9   8       29.31       27.87     12.05 o
   3   9   8      135.59      128.32      7.09 o
   4   9   8      269.28      343.93      6.26 o
   5   9   8      196.88      250.12     22.05 o
 -10  10   8       25.13       26.80      3.34 o
  -9  10   8        1.52        2.11      2.34 o
  -8  10   8       24.04       26.40      4.69 o
  -7  10   8        1.31        0.59      1.12 o
  -6  10   8        0.27        4.33      2.16 o
  -5  10   8       26.07       31.44      3.85 o
  -4  10   8        2.23        2.17      1.12 o
  -3  10   8       67.76       71.77     13.04 o
  -2  10   8      281.97      303.71     14.49 o
  -1  10   8      165.00      180.95     16.76 o
   0  10   8        0.01        0.85      1.14 o
   1  10   8        0.09        2.89      1.37 o
   2  10   8      148.37      152.60      5.06 o
   3  10   8       42.25       52.18      4.64 o
   4  10   8       18.66       17.49      4.59 o
  -9  11   8        3.25        2.93      1.56 o
  -8  11   8        5.01        5.09      2.23 o
  -7  11   8       22.56       18.58      3.24 o
  -6  11   8        2.49        4.73      2.19 o
  -5  11   8       76.97       74.50      5.02 o
  -4  11   8       10.71        9.52      2.25 o
  -3  11   8      225.03      236.81     27.29 o
  -2  11   8       86.88       89.78     10.19 o
  -1  11   8        1.82        1.59      1.03 o
   0  11   8        2.07        1.59      1.46 o
   1  11   8        1.76        2.52      1.53 o
   2  11   8       90.80      107.78      4.72 o
   3  11   8       11.51        9.76      3.49 o
  -9  12   8        0.30        4.04      1.35 o
  -8  12   8        0.02        2.58      2.03 o
  -7  12   8        2.41        2.86      2.20 o
  -6  12   8        0.94        0.53      1.49 o
  -5  12   8        0.13        1.53      1.98 o
  -4  12   8       30.62       25.25      3.09 o
  -3  12   8      114.25      127.04      7.18 o
  -2  12   8       47.78       41.02      2.51 o
  -1  12   8        2.73        3.58      1.22 o
   0  12   8       18.58       15.31      6.53 o
   1  12   8       45.25       41.14      3.14 o
   2  12   8       16.99       20.93     10.56 o
  -8  13   8        0.15        1.73      2.15 o
  -7  13   8        0.20        2.51      2.00 o
  -6  13   8       21.95       18.43      4.50 o
  -5  13   8       10.84       13.98      4.31 o
  -4  13   8        0.11        1.56      1.88 o
  -3  13   8      100.86      111.87      5.91 o
  -2  13   8       14.66       22.28      4.34 o
  -1  13   8       68.71       99.05     11.85 o
   0  13   8       22.86       22.16      4.90 o
   1  13   8       13.61       11.60      1.91 o
  -6  14   8       12.13        6.68      2.51 o
  -5  14   8       23.27       24.38      3.99 o
  -4  14   8        7.80        6.71      3.06 o
  -3  14   8        0.92        4.61      2.97 o
  -2  14   8        5.41        3.66      2.58 o
  -1  14   8       10.43       15.77      4.20 o
   2 -17   9       74.93       73.45      4.78 o
   3 -17   9      159.35      189.23      6.93 o
   1 -16   9       64.17       75.84      5.18 o
   2 -16   9       19.85       26.58      3.85 o
   3 -16   9      102.22      104.38      7.74 o
   4 -16   9        1.28        4.02      1.26 o
   5 -16   9        3.67        7.22      2.05 o
   6 -16   9       12.48        8.20      2.28 o
   0 -15   9        7.91        6.53      2.17 o
   1 -15   9       34.37       28.97      2.80 o
   2 -15   9        1.69        2.85      1.40 o
   3 -15   9        2.04        2.10      1.44 o
   4 -15   9       12.28        7.96      1.99 o
   5 -15   9        1.68        2.78      1.78 o
   6 -15   9       22.05       21.50      2.95 o
   7 -15   9        0.04        1.72      1.24 o
   0 -14   9       37.11       29.75      1.98 o
   1 -14   9       94.99      105.38      3.97 o
   2 -14   9       20.85       14.28      7.83 o
   3 -14   9       30.20       23.97      2.36 o
   4 -14   9        7.51        7.74      2.28 o
   5 -14   9       10.40        4.07      1.41 o
   6 -14   9       24.61       21.51      6.40 o
   7 -14   9       46.32       49.47      3.83 o
   8 -14   9        4.70        7.45      2.15 o
  -1 -13   9       64.53       65.46      7.79 o
   0 -13   9       43.69       36.74      2.51 o
   1 -13   9      176.92      171.14      4.19 o
   2 -13   9      202.47      205.07     19.65 o
   3 -13   9       26.00       32.52      3.03 o
   4 -13   9       19.93       14.68      3.58 o
   5 -13   9       17.00       18.06      2.78 o
   6 -13   9      168.92      186.67     10.78 o
   7 -13   9       16.57       19.66      3.26 o
   8 -13   9        0.96        3.19      1.74 o
  -4 -12   9       96.43      103.87      4.49 o
  -3 -12   9        0.60        3.15      1.21 o
  -2 -12   9        5.18        5.61      3.49 o
  -1 -12   9      113.14      109.96     11.16 o
   0 -12   9      120.08      130.66     18.29 o
   1 -12   9       87.18       81.92      3.27 o
   2 -12   9        4.81        5.56      1.70 o
   3 -12   9      329.39      343.00     16.76 o
   4 -12   9       34.16       25.80      2.49 o
   5 -12   9        1.71        1.06      1.00 o
   6 -12   9       29.47       21.52      3.81 o
   7 -12   9        5.40        3.20      1.41 o
   8 -12   9       10.42       14.91      3.77 o
   9 -12   9       11.05        7.78      2.74 o
  -6 -11   9       73.92       57.48      4.66 o
  -5 -11   9       45.49       44.69      3.35 o
  -4 -11   9       44.06       44.38      9.20 o
  -3 -11   9       81.35       72.20      9.03 o
  -2 -11   9      107.99      107.62      5.18 o
  -1 -11   9      248.60      246.73     15.62 o
   0 -11   9        3.85        3.96      2.68 o
   1 -11   9      278.87      246.82     30.19 o
   2 -11   9      129.91      131.65      3.61 o
   3 -11   9       66.74       75.69      8.14 o
   4 -11   9        4.82        2.89      1.67 o
   5 -11   9        3.35        3.17      1.69 o
   6 -11   9        0.01        1.22      2.04 o
   7 -11   9        4.66        0.99      1.71 o
   8 -11   9       39.71       32.54      4.27 o
   9 -11   9        2.23        9.17      2.97 o
  -7 -10   9        0.56        3.16      2.10 o
  -6 -10   9       83.39       77.62      4.07 o
  -5 -10   9      147.38      159.88      3.84 o
  -4 -10   9        5.61       15.10      8.87 o
  -3 -10   9      174.87      163.13     14.55 o
  -2 -10   9       89.14       94.12      3.34 o
  -1 -10   9       15.23       15.71      4.41 o
   0 -10   9        3.35        3.00      1.34 o
   1 -10   9       55.36       54.29      5.30 o
   2 -10   9       47.59       43.80      8.40 o
   3 -10   9       16.03        8.23      3.74 o
   4 -10   9     2156.44     2478.83     33.66 o
   5 -10   9       19.56       15.67      8.13 o
   6 -10   9        0.26        4.94      1.36 o
   7 -10   9       50.37       39.03      3.69 o
   8 -10   9       25.88       17.66      3.18 o
   9 -10   9       19.13       13.30      2.57 o
  -8  -9   9        3.55        7.55      2.32 o
  -7  -9   9        1.30        3.46      1.86 o
  -6  -9   9      190.99      179.98      3.88 o
  -5  -9   9        1.75        2.74      1.19 o
  -4  -9   9        4.10       24.83      5.00 o
  -3  -9   9      214.09      182.52      3.10 o
  -2  -9   9       11.03        3.20      1.44 o
  -1  -9   9       77.68       59.14      4.83 o
   0  -9   9        1.71        2.28      4.06 o
   1  -9   9       28.73       21.73      2.32 o
   2  -9   9      179.64      189.73     17.87 o
   3  -9   9       45.76       56.07      3.72 o
   4  -9   9      325.79      343.02      6.16 o
   5  -9   9      424.52      420.65      6.32 o
   6  -9   9        1.64        3.24      2.14 o
   7  -9   9       31.63       30.30      3.96 o
   8  -9   9        0.64        1.45      1.39 o
   9  -9   9      174.84      201.28      6.48 o
  -8  -8   9       62.24       54.18      4.34 o
  -7  -8   9       43.28       39.93      2.44 o
  -6  -8   9       89.47       94.77     10.28 o
  -5  -8   9        9.14        8.73      2.85 o
  -4  -8   9      160.49      123.95      6.87 o
  -3  -8   9      385.53      374.78      4.09 o
  -2  -8   9     1758.05     1750.38      8.37 o
  -1  -8   9      449.89      452.27      7.81 o
   0  -8   9     1083.48     1100.01     41.24 o
   1  -8   9       51.30       73.09     28.57 o
   2  -8   9      954.33      942.90     10.56 o
   3  -8   9       73.75       59.13      2.75 o
   4  -8   9       40.89       41.76      3.37 o
   5  -8   9      363.19      370.94      5.20 o
   6  -8   9      310.22      335.68      7.93 o
   7  -8   9        1.76        2.23      1.90 o
   8  -8   9       90.26       88.96      5.54 o
   9  -8   9       42.92       59.99      5.21 o
  -9  -7   9        3.09        7.02      2.68 o
  -8  -7   9        0.79        6.12      3.58 o
  -7  -7   9       37.53       47.01      9.76 o
  -6  -7   9       13.18       13.82      1.85 o
  -5  -7   9        0.52        4.03      2.89 o
  -4  -7   9        6.81       17.27      1.53 o
  -3  -7   9     1526.78     1524.92     35.09 o
  -2  -7   9      160.34      145.27      5.50 o
  -1  -7   9      228.57      194.58      7.10 o
   0  -7   9     1269.59     1216.12     18.78 o
   1  -7   9      127.31      123.65     11.52 o
   2  -7   9     1365.80     1453.44     31.51 o
   3  -7   9      508.32      485.03      4.65 o
   4  -7   9        0.24        2.76      1.23 o
   5  -7   9      104.32       84.63      3.88 o
   6  -7   9      137.81      122.50      6.07 o
   7  -7   9        1.93        1.23      1.45 o
   8  -7   9       55.62       56.59      4.77 o
   9  -7   9       43.74       44.67      4.05 o
  -9  -6   9        7.14        8.92      3.02 o
  -8  -6   9       20.15       17.96      2.40 o
  -7  -6   9       24.88       21.99      2.57 o
  -6  -6   9      191.08      187.93      4.15 o
  -5  -6   9      157.81      177.05     14.31 o
  -4  -6   9      449.44      433.77      6.29 o
  -3  -6   9      211.51      207.68     15.50 o
  -2  -6   9      713.75      678.22     12.73 o
  -1  -6   9     1049.83     1045.09     31.82 o
   0  -6   9      884.95      883.06     30.12 o
   1  -6   9      268.60      266.65     13.95 o
   2  -6   9      447.94      429.60     17.59 o
   3  -6   9      677.62      663.10     28.33 o
   4  -6   9      707.03      733.17     11.85 o
   5  -6   9        1.89        5.90      2.17 o
   6  -6   9      175.58      140.99      4.58 o
   7  -6   9       47.39       36.68      3.50 o
   8  -6   9       26.23       23.86      2.76 o
  -9  -5   9       94.34      111.21      4.19 o
  -8  -5   9        9.00        4.54      1.62 o
  -7  -5   9       32.34       27.26      2.57 o
  -6  -5   9      272.94      272.70     10.03 o
  -5  -5   9       40.93       40.21      6.36 o
  -4  -5   9        1.30       17.35     11.32 o
  -3  -5   9      114.19       99.24      5.42 o
  -2  -5   9      337.43      339.88      2.75 o
  -1  -5   9      425.39      445.02     26.01 o
   0  -5   9       12.95       17.01      3.04 o
   1  -5   9      290.28      276.99     18.65 o
   2  -5   9     1200.35     1339.92      6.03 o
   3  -5   9        5.65        2.08      0.72 o
   4  -5   9     2076.90     2290.80      6.63 o
   5  -5   9       42.56       36.13      2.30 o
   7  -5   9      113.57      114.81      5.19 o
   8  -5   9       51.12       46.12      3.38 o
 -10  -4   9        0.17        4.69      1.66 o
  -9  -4   9        0.02        1.47      1.34 o
  -8  -4   9      188.90      214.46      5.89 o
  -7  -4   9        0.78        2.32      0.99 o
  -6  -4   9      962.71     1054.34      6.54 o
  -5  -4   9      777.18      787.34     52.67 o
  -4  -4   9      262.40      258.62     13.15 o
  -3  -4   9     1188.34     1160.77     38.32 o
  -2  -4   9       78.28       82.99      1.48 o
  -1  -4   9      493.90      442.73     12.17 o
   0  -4   9       20.80       11.60      2.97 o
   1  -4   9      378.08      414.00     16.54 o
   2  -4   9      339.22      349.23     29.26 o
   3  -4   9      357.23      311.20     30.73 o
   4  -4   9     1299.86     1395.25      8.58 o
   5  -4   9       13.00       10.14      2.49 o
   8  -4   9        9.82        8.55      2.16 o
 -10  -3   9       24.80       14.53      2.28 o
  -9  -3   9       47.42       36.24      2.86 o
  -8  -3   9       64.57       62.43      4.08 o
  -7  -3   9       59.97       56.02      4.45 o
  -6  -3   9       80.20       65.94     11.89 o
  -5  -3   9        3.11        0.97      0.77 o
  -4  -3   9       16.86       16.80      1.39 o
  -3  -3   9       58.70       50.41      2.17 o
  -2  -3   9       80.15       71.63      2.14 o
  -1  -3   9      885.11      947.50     10.74 o
   0  -3   9      346.43      376.44      4.68 o
   1  -3   9      150.50      142.80      8.87 o
   2  -3   9      609.14      589.42      8.11 o
   3  -3   9      363.54      400.70     16.38 o
   4  -3   9      252.16      269.01      7.03 o
   5  -3   9       53.01      100.85      8.78 o
   6  -3   9       96.51      104.07      6.36 o
   7  -3   9       53.22       58.13      3.54 o
 -10  -2   9       91.63      127.37     13.97 o
  -9  -2   9       16.79        8.60      1.67 o
  -8  -2   9        9.18        8.62      3.32 o
  -7  -2   9      344.85      391.26      6.82 o
  -6  -2   9        0.00        0.65      0.69 o
  -5  -2   9        0.05        3.33      1.21 o
  -4  -2   9        5.57        5.57      3.05 o
  -3  -2   9      380.56      346.61     21.25 o
  -2  -2   9     2121.42     2304.14     33.30 o
  -1  -2   9       30.38       18.63      3.60 o
   0  -2   9      193.57      187.70      7.56 o
   1  -2   9       94.02      101.80      2.06 o
   2  -2   9      118.27      100.09      1.47 o
   3  -2   9       47.35       87.88      4.88 o
   4  -2   9     1739.86     1697.67     19.54 o
   5  -2   9     2485.02     2666.11    157.48 o
   6  -2   9       10.73       13.60      1.99 o
   7  -2   9      205.32      204.19      3.36 o
   8  -2   9        9.64        7.83      2.39 o
 -10  -1   9       49.75       58.32      5.84 o
  -9  -1   9        3.72        4.58      1.94 o
  -8  -1   9       13.21        9.07      3.62 o
  -7  -1   9      197.20      208.17      7.04 o
  -6  -1   9       57.69       42.24      8.25 o
  -5  -1   9      387.08      372.05     36.25 o
  -4  -1   9       94.58       70.18      6.80 o
  -3  -1   9     1631.04     1831.96     15.88 o
  -2  -1   9      247.72      310.32      6.96 o
  -1  -1   9       26.58       43.22      2.16 o
   0  -1   9        1.56        2.10      0.81 o
   1  -1   9       11.31        3.39      2.45 o
   2  -1   9      384.07      315.36      7.75 o
   3  -1   9     2506.49     2719.39     43.10 o
   4  -1   9      176.61      191.56      5.90 o
   5  -1   9       10.52        7.67      1.01 o
   6  -1   9      234.76      218.82      3.39 o
   7  -1   9       18.83       12.17      3.20 o
   8  -1   9      249.61      299.14      6.24 o
 -11   0   9       10.18        9.67      3.18 o
 -10   0   9       26.63       35.79      3.36 o
  -9   0   9       21.25       20.89      2.35 o
  -8   0   9        0.73        2.01      1.22 o
  -7   0   9       41.18       32.20      8.53 o
  -6   0   9      553.02      611.86     64.51 o
  -5   0   9     1166.43     1246.82     90.71 o
  -4   0   9     1315.54     1301.77     51.73 o
  -3   0   9     1607.44     1740.72     15.71 o
  -2   0   9      226.70      204.24      3.78 o
  -1   0   9     6487.96     7270.99    307.24 o
   0   0   9      363.57      341.04     19.35 o
   1   0   9        5.96        4.59      2.14 o
   2   0   9      295.15      256.95      7.68 o
   3   0   9      370.07      350.17     15.80 o
   4   0   9     2406.29     2502.92      9.18 o
   5   0   9       55.61       44.65      1.83 o
   6   0   9       10.77        9.63      2.34 o
   7   0   9      247.64      264.14      9.70 o
   8   0   9       40.29       42.33      2.80 o
 -11   1   9        0.01        2.07      2.03 o
 -10   1   9       32.87       25.59      3.74 o
  -9   1   9       28.93       25.72      3.82 o
  -8   1   9        0.08        0.74      0.98 o
  -7   1   9      135.27      126.41      5.61 o
  -6   1   9       10.47       13.53      4.37 o
  -5   1   9        2.07        1.36      0.69 o
  -4   1   9       57.22       52.98      1.52 o
  -3   1   9     1099.95     1021.57     19.82 o
  -2   1   9      273.69      264.05      3.23 o
  -1   1   9      340.10      346.92      3.38 o
   0   1   9      844.74      840.84      7.88 o
   1   1   9      152.75      140.80      9.03 o
   2   1   9     1252.41     1206.95     30.37 o
   3   1   9       12.73       10.30      5.02 o
   4   1   9      101.66       70.34      1.68 o
   5   1   9      251.37      234.27     12.80 o
   6   1   9       77.62       84.21      6.90 o
   7   1   9        0.58        3.12      1.24 o
   8   1   9      132.66      149.74      5.75 o
   9   1   9      134.38      160.70      6.28 o
 -11   2   9       89.04      127.41      6.50 o
 -10   2   9        0.04        1.57      1.29 o
  -9   2   9       33.85       31.65      5.43 o
  -8   2   9       65.84       61.40      7.42 o
  -7   2   9       48.22       48.77      3.77 o
  -6   2   9       16.55       12.82      1.61 o
  -5   2   9       93.54       92.92      2.94 o
  -4   2   9      436.81      436.71      3.43 o
  -3   2   9        5.40        5.87      1.06 o
  -2   2   9       13.99       18.60      3.48 o
  -1   2   9      194.48      167.19      3.23 o
   0   2   9      785.10      809.07     51.91 o
   1   2   9      197.00      186.13      3.12 o
   2   2   9      156.36      123.52      2.32 o
   3   2   9      588.66      519.02     20.65 o
   4   2   9      292.66      327.21     23.75 o
   5   2   9      118.59      115.73      3.83 o
   6   2   9      127.71      120.49      3.78 o
   7   2   9       16.10       24.32      6.05 o
   8   2   9        4.00        3.46      1.43 o
 -11   3   9        8.24       13.97      3.43 o
 -10   3   9        0.01        2.90      2.31 o
  -9   3   9       60.23       58.40      4.95 o
  -8   3   9       11.57        7.08      1.90 o
  -7   3   9      102.12      103.14      3.47 o
  -6   3   9      293.99      272.10      3.16 o
  -5   3   9      173.35      157.43      4.11 o
  -4   3   9        3.34        1.59      0.80 o
  -3   3   9       50.35       40.32      1.52 o
  -2   3   9       53.33       45.81      2.77 o
  -1   3   9      355.33      336.87     14.22 o
   0   3   9       32.06       26.41      1.26 o
   1   3   9        1.66        1.91      0.44 o
   2   3   9       58.86       51.02      3.96 o
   3   3   9        0.25        1.71      1.57 o
   4   3   9      153.52      142.22      4.18 o
   5   3   9       19.79       18.62      2.33 o
   6   3   9       14.16        6.72      2.61 o
   7   3   9       21.55       15.46      2.24 o
   8   3   9       93.63      126.17     14.44 o
 -11   4   9        0.89       10.35      3.18 o
 -10   4   9       85.55       91.61      6.09 o
  -9   4   9        0.01        0.99      1.46 o
  -8   4   9       12.53        9.21      1.62 o
  -7   4   9       52.96       45.79      4.45 o
  -6   4   9        1.56        1.07      0.59 o
  -5   4   9        7.97        4.02      0.98 o
  -4   4   9       17.08       14.10      1.08 o
  -3   4   9        1.38        1.44      0.68 o
  -2   4   9       35.45       39.94      2.66 o
  -1   4   9     1738.39     1841.02     23.22 o
   0   4   9      281.81      266.26      2.69 o
   1   4   9       23.58       21.10      3.29 o
   2   4   9      826.86      867.07      9.08 o
   3   4   9        0.88        2.39      1.91 o
   4   4   9       69.09       49.81      2.53 o
   5   4   9       80.56       91.29     26.01 o
   6   4   9       17.49       10.86      4.10 o
   7   4   9      290.39      311.80     18.61 o
 -11   5   9        2.08        4.19      2.53 o
 -10   5   9        1.00        2.23      1.99 o
  -9   5   9        1.28        3.06      2.07 o
  -8   5   9        7.75       12.88      4.08 o
  -7   5   9        2.34        1.28      0.90 o
  -6   5   9       20.79       20.22      1.94 o
  -5   5   9        9.39        6.44      1.35 o
  -4   5   9       71.53       52.54      1.61 o
  -3   5   9       16.18       20.12      1.87 o
  -2   5   9      147.43      160.43      3.74 o
  -1   5   9      406.90      422.62     13.65 o
   0   5   9      243.01      245.92     13.63 o
   1   5   9       12.97        6.59      1.56 o
   2   5   9       93.09       74.36      4.73 o
   3   5   9      122.91      131.57      5.53 o
   4   5   9       10.66       15.58      2.49 o
   5   5   9      333.57      348.30      6.41 o
   6   5   9        0.61        2.77      1.67 o
   7   5   9       29.47       32.23      9.47 o
 -11   6   9        0.37        5.74      2.71 o
 -10   6   9       13.57       26.32      4.77 o
  -9   6   9       74.69       83.07      5.73 o
  -8   6   9       20.97       16.50      3.42 o
  -7   6   9        7.47        6.75      1.08 o
  -6   6   9      355.68      403.03     16.53 o
  -5   6   9       41.49       41.62      1.75 o
  -4   6   9       39.61       34.09      1.51 o
  -3   6   9        3.83        5.84      1.11 o
  -2   6   9      169.53      181.24      9.10 o
  -1   6   9       78.04       61.63      5.38 o
   0   6   9       23.34       14.81      1.33 o
   1   6   9       50.14       47.98      2.29 o
   2   6   9     1146.03     1191.34     11.39 o
   3   6   9       38.36       25.16      3.63 o
   4   6   9      108.44      103.80      4.98 o
   5   6   9        5.32        4.64      1.49 o
   6   6   9        6.98       10.61      2.20 o
 -10   7   9        1.65        3.46      2.10 o
  -9   7   9       59.61       54.80      5.50 o
  -8   7   9       73.59       71.24      5.59 o
  -7   7   9        0.49        1.95      1.10 o
  -6   7   9      279.95      289.91      5.75 o
  -5   7   9      143.61      143.36      7.38 o
  -4   7   9       35.12       33.49      2.47 o
  -3   7   9      419.38      455.93     18.21 o
  -2   7   9        0.57        1.80      0.97 o
  -1   7   9        8.77        5.50      1.49 o
   0   7   9      926.58      919.50     51.56 o
   1   7   9       67.11       50.79      3.53 o
   2   7   9       79.80       87.70      5.50 o
   3   7   9       17.81       19.16      3.70 o
   4   7   9        0.14        1.67      1.29 o
   5   7   9      236.35      253.31     27.83 o
   6   7   9       28.30       30.40      8.51 o
 -10   8   9       11.59       12.70      3.55 o
  -9   8   9       51.82       61.16      6.23 o
  -8   8   9      107.72      122.89      6.86 o
  -7   8   9        4.50        2.48      1.14 o
  -6   8   9       19.35       11.88      1.60 o
  -5   8   9       15.48       14.44      2.48 o
  -4   8   9      188.16      190.57     12.64 o
  -3   8   9        0.03        0.78      2.05 o
  -2   8   9      149.49      169.84      7.41 o
  -1   8   9        6.72        8.18      6.77 o
   0   8   9       19.00       18.62      2.37 o
   1   8   9      120.75      122.12      4.22 o
   2   8   9       32.97       30.84      3.49 o
   3   8   9        2.27       15.43      4.21 o
   4   8   9        5.52        5.49      1.85 o
   5   8   9       80.68       77.03      4.00 o
 -10   9   9       21.26       44.72      5.33 o
  -9   9   9       12.33       13.00      3.59 o
  -8   9   9        7.96        4.65      2.43 o
  -7   9   9       83.92       74.84      8.70 o
  -6   9   9       95.34       82.49      3.50 o
  -5   9   9       16.68       12.01      2.05 o
  -4   9   9       15.10       12.68      1.94 o
  -3   9   9       24.44       25.35      3.96 o
  -2   9   9       45.51       40.44      3.26 o
  -1   9   9      487.22      625.70      6.86 o
   0   9   9        4.68        2.49      1.24 o
   1   9   9       11.78       12.11      2.18 o
   2   9   9      208.54      204.81      7.18 o
   3   9   9      211.87      321.83      8.30 o
   4   9   9       94.78       97.59      4.15 o
   5   9   9       40.05       29.78      8.22 o
  -9  10   9        0.20        0.46      1.30 o
  -8  10   9       13.06       10.07      1.83 o
  -7  10   9        6.08        3.37      1.42 o
  -6  10   9       65.94       67.14      5.07 o
  -5  10   9       26.28       17.85      3.76 o
  -4  10   9        0.08        1.17      0.94 o
  -3  10   9        7.48        8.34      1.78 o
  -2  10   9       60.75       59.45      3.15 o
  -1  10   9      243.13      263.43     10.36 o
   0  10   9       20.85       16.05      2.58 o
   1  10   9        5.18        4.02      1.95 o
   2  10   9      107.05      107.53      4.80 o
   3  10   9        1.33        3.60      2.42 o
   4  10   9       15.36       16.51      3.83 o
  -9  11   9        6.86        6.31      2.38 o
  -8  11   9        0.22        1.32      1.05 o
  -7  11   9       19.36       14.82      3.47 o
  -6  11   9        5.82        3.38      2.51 o
  -5  11   9      116.92      114.66      5.96 o
  -4  11   9        3.88        2.05      1.83 o
  -3  11   9       37.42       34.97      7.96 o
  -2  11   9        0.21        1.75      1.22 o
  -1  11   9        2.79        4.90      1.68 o
   0  11   9      221.42      232.90     11.04 o
   1  11   9        7.75        6.46      1.52 o
   2  11   9        6.41       10.48      2.00 o
   3  11   9      161.89      173.98      7.01 o
  -8  12   9        0.00        0.74      1.61 o
  -7  12   9        7.46        3.04      2.25 o
  -6  12   9       33.30       26.52      3.69 o
  -5  12   9        4.92        9.83      3.51 o
  -4  12   9        0.03        2.03      2.08 o
  -3  12   9       72.76       75.41      5.27 o
  -2  12   9       54.29       63.43      3.22 o
  -1  12   9        2.77        2.63      1.56 o
   0  12   9        0.32        2.96      1.59 o
   1  12   9       78.35       92.61     12.16 o
   2  12   9       19.56       16.01      2.16 o
  -7  13   9        6.37        3.70      1.92 o
  -6  13   9        4.44        5.53      2.53 o
  -5  13   9       27.40       26.03      3.74 o
  -4  13   9       18.53       22.33      4.12 o
  -3  13   9       43.07       52.10      4.95 o
  -2  13   9       13.57       15.10      3.28 o
  -1  13   9       23.04       27.15      5.30 o
   0  13   9       52.56       45.31      2.92 o
  -5  14   9       55.43       57.75      4.94 o
  -4  14   9       29.80       32.22      4.17 o
  -3  14   9       43.12       50.99      5.65 o
  -2  14   9        0.37        3.70      2.42 o
   1 -16  10       40.54       43.84      5.00 o
   2 -16  10       50.65       50.91      3.38 o
   3 -16  10       37.19       30.13      6.63 o
   4 -16  10        5.05        3.63      1.44 o
   5 -16  10        4.24        6.47      1.94 o
   0 -15  10      121.33      173.46      6.44 o
   1 -15  10      105.99       98.66      5.29 o
   2 -15  10        1.50        4.20      2.03 o
   3 -15  10      216.48      243.96     20.59 o
   4 -15  10        0.15        2.51      1.51 o
   5 -15  10       29.41       32.21      4.29 o
   6 -15  10       94.99       98.30      4.90 o
  -1 -14  10       72.20       64.41      4.17 o
   0 -14  10       19.40       11.58      1.46 o
   1 -14  10      144.92      147.49      4.23 o
   2 -14  10        1.91        2.61      1.65 o
   3 -14  10        7.29        3.92      1.21 o
   4 -14  10      274.21      304.33      5.45 o
   5 -14  10        4.69        2.80      1.24 o
   6 -14  10        9.07       17.82      7.02 o
   7 -14  10       46.76       56.87      4.07 o
  -2 -13  10      266.35      269.56      6.27 o
  -1 -13  10        0.17        2.88      1.27 o
   0 -13  10       83.81       85.56      2.98 o
   1 -13  10        4.98        3.05      2.58 o
   2 -13  10        2.04        1.75      1.09 o
   3 -13  10      220.43      206.67      5.32 o
   4 -13  10        1.65        2.84      1.95 o
   5 -13  10        6.86        2.10      1.17 o
   6 -13  10        2.88        3.00      2.62 o
   7 -13  10        4.53        4.73      1.95 o
   8 -13  10        6.88        5.33      2.95 o
  -3 -12  10       41.37       37.65      3.01 o
  -2 -12  10      341.72      334.19      6.86 o
  -1 -12  10      120.40      121.82      5.97 o
   0 -12  10      118.58      115.03     11.40 o
   1 -12  10      759.86      852.38     30.10 o
   2 -12  10       13.66       22.12      3.40 o
   3 -12  10       41.98       40.14      3.40 o
   4 -12  10      245.07      246.42      9.97 o
   5 -12  10        2.49        1.70      1.10 o
   6 -12  10       58.44       51.37      2.83 o
   7 -12  10        6.52        2.62      1.37 o
   8 -12  10        1.31        7.16      4.72 o
  -4 -11  10      102.18       99.32      4.88 o
  -3 -11  10       80.86       95.83      5.10 o
  -2 -11  10        0.09        1.23      1.42 o
  -1 -11  10       47.95       56.66      2.77 o
   0 -11  10        8.90        8.60      1.77 o
   1 -11  10       84.47       76.30      3.42 o
   2 -11  10        0.68        2.47      1.11 o
   3 -11  10       47.29       43.99      2.90 o
   4 -11  10        1.55        0.78      1.10 o
   5 -11  10       10.72       14.33      2.48 o
   6 -11  10      180.20      182.80      7.45 o
   7 -11  10       10.93        7.88      1.68 o
   8 -11  10        0.81        2.82      3.28 o
   9 -11  10        0.12        2.40      1.80 o
  -6 -10  10        0.01        0.53      0.92 o
  -5 -10  10       49.36       48.73      9.15 o
  -4 -10  10        0.21        1.90      1.52 o
  -3 -10  10        3.53        0.63      1.25 o
  -2 -10  10       22.56       24.52      2.54 o
  -1 -10  10      579.62      610.05     27.29 o
   0 -10  10       44.03       39.98      2.60 o
   1 -10  10      214.77      174.35     10.12 o
   2 -10  10      197.69      206.23      4.98 o
   3 -10  10       19.01       44.13     17.95 o
   4 -10  10        1.89        0.68      1.11 o
   5 -10  10       22.96       18.37      2.25 o
   6 -10  10        6.61       20.04      7.64 o
   7 -10  10       80.99       88.12      4.34 o
   8 -10  10       11.76       11.02      3.03 o
   9 -10  10        4.48        3.84      2.07 o
  -7  -9  10       15.72       12.44      5.18 o
  -6  -9  10        1.33        4.52      1.48 o
  -5  -9  10      189.25      188.49     16.90 o
  -4  -9  10       11.17        8.43      2.60 o
  -3  -9  10      103.20       86.51      9.06 o
  -2  -9  10     1628.02     1780.71    104.37 o
  -1  -9  10      170.36      134.24      3.57 o
   0  -9  10      566.87      552.31      8.26 o
   1  -9  10       76.99       57.64      4.04 o
   2  -9  10      916.21      841.63     16.01 o
   3  -9  10      825.85      849.12     54.42 o
   4  -9  10        1.62        1.46      1.18 o
   5  -9  10        0.27        3.44      1.59 o
   6  -9  10      328.56      348.56      6.84 o
   7  -9  10        3.05        0.54      1.93 o
   8  -9  10        3.86        0.32      1.38 o
   9  -9  10       41.97       31.11      3.97 o
  -8  -8  10        5.91        4.39      1.42 o
  -7  -8  10        1.27        5.62      2.46 o
  -6  -8  10        0.00        0.84      1.50 o
  -5  -8  10        0.21        3.91      1.42 o
  -4  -8  10       59.98       51.35      5.24 o
  -3  -8  10       65.93       46.05      5.85 o
  -2  -8  10      288.14      320.43      2.87 o
  -1  -8  10        0.34        0.04      0.44 o
   0  -8  10     2291.33     2470.79     21.31 o
   1  -8  10      327.21      376.82      6.45 o
   2  -8  10      360.97      387.60      5.77 o
   3  -8  10      496.60      478.84     34.24 o
   4  -8  10     1469.51     1485.21    140.33 o
   5  -8  10       32.62       27.90      2.89 o
   6  -8  10      131.21      130.48      3.97 o
   7  -8  10      202.41      196.52      6.30 o
   8  -8  10       49.39       59.91      4.46 o
   9  -8  10       75.45       84.48      5.95 o
  -8  -7  10      148.22      184.42     13.34 o
  -7  -7  10       97.53       97.99     16.17 o
  -6  -7  10      150.28      147.79      3.51 o
  -5  -7  10      582.60      597.27      5.11 o
  -4  -7  10       35.15       29.80      6.00 o
  -3  -7  10       11.19        7.36      2.00 o
  -2  -7  10      702.37      655.61      4.96 o
  -1  -7  10       57.78       44.44      3.32 o
   0  -7  10       31.69       26.28      6.76 o
   1  -7  10      114.47      121.20     14.81 o
   2  -7  10      350.71      321.99      7.29 o
   3  -7  10      889.36      960.14     11.67 o
   4  -7  10       43.24       27.30      5.10 o
   5  -7  10       24.08       20.78      3.90 o
   6  -7  10        7.33        2.98      1.66 o
   7  -7  10        2.77        1.62      1.52 o
   8  -7  10       15.93       14.18      3.11 o
   9  -7  10        6.46        5.46      1.52 o
  -9  -6  10       14.30       17.12      2.58 o
  -8  -6  10        0.12        9.70      6.19 o
  -7  -6  10      169.73      186.40      4.02 o
  -6  -6  10       69.60       61.43      6.23 o
  -5  -6  10      307.73      319.84     17.88 o
  -4  -6  10     1764.92     1713.34     63.68 o
  -3  -6  10      481.35      482.32      8.80 o
  -2  -6  10     1776.92     1889.64     16.64 o
  -1  -6  10        7.21       12.30      3.10 o
   0  -6  10      513.87      545.27      7.22 o
   1  -6  10     1710.18     1670.24     56.84 o
   2  -6  10      109.13      122.28     20.42 o
   3  -6  10      461.32      424.57     49.41 o
   4  -6  10      121.08      115.60      8.97 o
   5  -6  10        7.42        8.19      3.31 o
   6  -6  10      169.80      138.99      5.50 o
   7  -6  10        0.04        1.90      2.12 o
   8  -6  10       17.19       27.34      3.77 o
  -9  -5  10        2.06        3.69      1.39 o
  -8  -5  10        3.33        3.75      1.32 o
  -7  -5  10       45.57       40.40      7.07 o
  -6  -5  10      412.15      408.07      6.72 o
  -5  -5  10      580.46      594.31     64.58 o
  -4  -5  10      288.60      290.84     21.98 o
  -3  -5  10        8.62        8.37      5.07 o
  -2  -5  10       12.46       12.04      2.86 o
  -1  -5  10      547.76      552.76      6.57 o
   0  -5  10        0.51        1.82      1.69 o
   1  -5  10      211.59      161.60      7.87 o
   2  -5  10     1316.15     1401.71     24.25 o
   3  -5  10       12.51        8.60      0.91 o
   4  -5  10      746.16      693.60     30.58 o
   5  -5  10      441.09      479.94      8.94 o
   7  -5  10        5.69       10.10      3.33 o
   8  -5  10       36.35       32.61      3.52 o
 -10  -4  10       36.22       41.98      8.28 o
  -9  -4  10       70.08       63.53     12.02 o
  -8  -4  10       10.54       11.54      2.23 o
  -7  -4  10      161.51      148.48      4.48 o
  -6  -4  10       11.72        8.38      2.78 o
  -5  -4  10      761.01      805.07      5.88 o
  -4  -4  10      186.88      173.53      4.84 o
  -3  -4  10      273.90      277.34     18.87 o
  -2  -4  10      518.83      519.84     13.08 o
  -1  -4  10     1999.93     2144.69    174.16 o
   0  -4  10       43.03       43.30      2.23 o
   1  -4  10      470.59      471.41     25.46 o
   2  -4  10      520.59      489.56     23.95 o
   3  -4  10        3.63       20.89     15.50 o
   4  -4  10      359.23      344.43     11.32 o
   5  -4  10       14.17        8.64      1.19 o
   8  -4  10      260.86      246.87      5.47 o
 -10  -3  10        3.54        2.93      1.30 o
  -9  -3  10       13.23       10.12      2.20 o
  -8  -3  10       25.65       25.11      2.75 o
  -7  -3  10      127.19      149.37      4.21 o
  -6  -3  10       56.05       45.14      2.42 o
  -5  -3  10       25.51       25.02      1.76 o
  -4  -3  10       14.06        9.80      2.69 o
  -3  -3  10      365.29      348.73     19.95 o
  -2  -3  10      532.36      598.10      4.94 o
  -1  -3  10       19.52       12.84      1.59 o
   0  -3  10       37.23       30.61      1.97 o
   1  -3  10      792.81      678.61     29.24 o
   2  -3  10        0.28        9.04      2.59 o
   3  -3  10      620.64      538.66     36.03 o
   4  -3  10       12.81       23.72      3.99 o
   5  -3  10        2.56        3.51      0.91 o
   6  -3  10       55.49       50.00      8.95 o
 -10  -2  10        1.01        3.97      2.48 o
  -9  -2  10       47.96       45.81      2.96 o
  -8  -2  10       29.68       30.14      2.90 o
  -7  -2  10       61.16       74.48      6.16 o
  -6  -2  10       59.50       48.72      3.16 o
  -5  -2  10       31.46       27.65      1.73 o
  -4  -2  10     1053.00     1033.06      4.83 o
  -3  -2  10        8.46       13.97      2.96 o
  -2  -2  10     1774.23     1926.14     23.91 o
  -1  -2  10      791.94      760.96     15.93 o
   0  -2  10       42.19       30.64      2.78 o
   1  -2  10      403.93      362.61      9.65 o
   2  -2  10      423.53      380.16     25.93 o
   3  -2  10     1526.89     1299.59     53.32 o
   4  -2  10      745.24      753.45     78.97 o
   5  -2  10      102.26       80.79      3.44 o
   6  -2  10      204.16      176.89      6.44 o
   7  -2  10      140.85      148.35      5.05 o
 -10  -1  10        0.43        1.94      1.41 o
  -9  -1  10        7.20        2.88      1.28 o
  -8  -1  10        5.90        4.27      1.27 o
  -7  -1  10      106.86       84.96     14.35 o
  -6  -1  10      319.26      327.58     31.77 o
  -5  -1  10       63.63       60.54      2.48 o
  -4  -1  10       46.71       34.69      4.04 o
  -3  -1  10       84.67       81.17      5.85 o
  -2  -1  10       10.04        9.09      1.60 o
  -1  -1  10        0.14        2.57      1.13 o
   0  -1  10       49.41       34.97      5.04 o
   1  -1  10      591.72      683.01      8.35 o
   2  -1  10      216.82      177.04      8.28 o
   3  -1  10        7.30       10.09      3.60 o
   4  -1  10        3.86        5.72      1.23 o
   5  -1  10      345.27      375.03     16.48 o
   6  -1  10      115.49       97.58     13.08 o
   7  -1  10        9.41       16.82      3.51 o
 -10   0  10       60.37       68.51      7.95 o
  -9   0  10       35.73       41.03      3.24 o
  -8   0  10        4.26        2.89      2.24 o
  -7   0  10      636.43      764.55     44.86 o
  -6   0  10      101.57      105.93     17.44 o
  -5   0  10       17.35       18.67      2.94 o
  -4   0  10      833.49      836.52     98.48 o
  -3   0  10     1107.14     1205.20     14.45 o
  -2   0  10     3116.70     3528.67     96.78 o
  -1   0  10      223.33      271.43      5.28 o
   0   0  10       16.45       17.60      1.80 o
   1   0  10     1249.39     1184.36     61.76 o
   2   0  10      112.55       74.72      3.67 o
   3   0  10      130.02      122.83      2.39 o
   4   0  10      165.08      165.13      6.57 o
   5   0  10      220.56      249.35     15.29 o
   6   0  10       96.67       89.05      4.53 o
   7   0  10        1.78        8.86      2.60 o
   8   0  10       41.80       50.35      3.55 o
 -11   1  10       16.01        4.81      1.71 o
 -10   1  10        7.92        5.24      2.49 o
  -9   1  10        8.93       11.53      3.14 o
  -8   1  10        7.63        4.30      1.69 o
  -7   1  10        1.80        1.19      0.87 o
  -6   1  10      683.78      759.00     50.55 o
  -5   1  10       15.18        9.20      1.03 o
  -4   1  10      677.93      735.10      5.42 o
  -3   1  10      266.44      260.00      7.20 o
  -2   1  10      132.99      140.17      8.13 o
  -1   1  10      147.33      126.03      3.02 o
   0   1  10       90.37       95.13      5.04 o
   1   1  10      138.78      127.73     11.84 o
   2   1  10      377.07      385.52     14.32 o
   3   1  10      409.19      351.73      8.68 o
   4   1  10       56.20       28.59      3.75 o
   5   1  10        0.62        0.07      0.82 o
   6   1  10       42.03       40.37      5.25 o
   7   1  10        2.59        7.22      2.81 o
   8   1  10       13.90        9.42      2.92 o
 -11   2  10        2.10        6.92      3.29 o
 -10   2  10       20.02       12.25      3.18 o
  -9   2  10        8.79        9.62      3.00 o
  -8   2  10       21.90       16.48      2.28 o
  -7   2  10        2.59        2.45      1.19 o
  -6   2  10       90.66       79.96     11.00 o
  -5   2  10        2.82        3.77      1.37 o
  -4   2  10        4.69        1.71      0.62 o
  -3   2  10      399.68      399.15      7.83 o
  -2   2  10       51.12       39.24      2.16 o
  -1   2  10     1583.44     1516.44      9.26 o
   0   2  10      802.75      776.76     41.64 o
   1   2  10       36.88       35.91      1.72 o
   2   2  10     1402.41     1346.74     75.85 o
   3   2  10       60.16       48.20      2.38 o
   4   2  10       25.15       36.97      7.03 o
   5   2  10       11.24       11.77      2.11 o
   6   2  10      151.44      151.87      6.22 o
   7   2  10       71.16       70.13      4.25 o
   8   2  10      166.57      185.47      7.37 o
 -11   3  10        0.93        2.35      2.47 o
 -10   3  10       40.50       37.71      5.34 o
  -9   3  10        7.71        3.79      1.80 o
  -8   3  10       12.16        9.32      4.38 o
  -7   3  10        1.15        0.68      0.92 o
  -6   3  10       28.76       22.03      2.12 o
  -5   3  10      272.83      264.06      4.70 o
  -4   3  10      296.77      289.39      5.59 o
  -3   3  10     1167.26     1167.93     52.53 o
  -2   3  10      273.47      270.41      6.91 o
  -1   3  10       63.66       52.88      2.07 o
   0   3  10      375.85      325.11     12.23 o
   1   3  10        3.32        1.37      0.93 o
   2   3  10      322.28      356.29      7.78 o
   3   3  10      532.61      532.01      5.55 o
   4   3  10        6.67        1.94      0.98 o
   5   3  10      391.24      416.96      5.92 o
   6   3  10       42.17       46.12      3.13 o
   7   3  10        0.07        3.79      1.50 o
 -11   4  10        3.09        5.80      2.49 o
 -10   4  10        7.87        3.31      1.73 o
  -9   4  10       23.75       21.93      3.14 o
  -8   4  10       31.29       30.37      3.30 o
  -7   4  10       40.01       51.36      3.23 o
  -6   4  10        8.27        3.58      0.76 o
  -5   4  10       52.80       50.76      1.87 o
  -4   4  10      351.06      330.54      3.40 o
  -3   4  10       24.58       21.87      1.53 o
  -2   4  10      153.09      139.47      3.54 o
  -1   4  10      199.17      201.55      7.93 o
   0   4  10      828.02      782.60      7.89 o
   1   4  10     1111.18     1188.40     10.47 o
   2   4  10       68.94       51.08      3.69 o
   3   4  10      125.95      118.82     19.10 o
   4   4  10       71.68       65.86      3.90 o
   5   4  10       64.76       81.32     14.63 o
   6   4  10        1.39        2.07      1.53 o
   7   4  10       13.77        8.35      2.00 o
 -11   5  10        9.44        2.89      2.38 o
 -10   5  10        0.80        2.22      1.70 o
  -9   5  10       17.24       17.80      3.69 o
  -8   5  10       17.43        6.10      2.18 o
  -7   5  10       22.71       13.29      2.05 o
  -6   5  10      178.42      156.96      2.68 o
  -5   5  10       43.96       38.46      2.01 o
  -4   5  10       31.14       20.71      1.33 o
  -3   5  10      944.83      995.50     46.51 o
  -2   5  10      109.26       93.36      4.96 o
  -1   5  10      315.14      340.99     22.61 o
   0   5  10      161.54      159.27      6.17 o
   1   5  10       88.32       85.26      5.22 o
   2   5  10      198.13      216.66      6.06 o
   3   5  10      271.57      288.44     22.47 o
   4   5  10       15.03       18.61      2.30 o
   5   5  10      277.81      318.42      5.22 o
   6   5  10       50.83       55.25      7.87 o
   7   5  10        2.77        7.52      6.17 o
 -10   6  10        8.83        7.12      2.55 o
  -9   6  10       15.83       15.37      3.99 o
  -8   6  10        3.33        1.84      1.92 o
  -7   6  10      116.48      116.42     12.04 o
  -6   6  10       56.28       51.01      2.17 o
  -5   6  10       43.83       36.05      1.93 o
  -4   6  10      193.33      187.66      5.34 o
  -3   6  10        4.28        4.53      1.03 o
  -2   6  10        3.37        3.89      1.21 o
  -1   6  10       10.17        5.66      1.05 o
   0   6  10        0.56        2.76      2.92 o
   1   6  10        2.19        1.28      1.41 o
   2   6  10       19.23       15.51      2.89 o
   3   6  10      206.40      203.84      5.79 o
   4   6  10        0.58        2.33      1.38 o
   5   6  10       76.15       81.04     13.88 o
   6   6  10       33.77       37.16      6.51 o
 -10   7  10        5.73        4.47      2.17 o
  -9   7  10       11.58        7.44      2.64 o
  -8   7  10        5.73        6.74      2.27 o
  -7   7  10       42.64       45.43      3.22 o
  -6   7  10      201.65      216.74      3.38 o
  -5   7  10      209.85      184.98      4.37 o
  -4   7  10       15.11       13.06      1.94 o
  -3   7  10       28.11       26.21      3.75 o
  -2   7  10      121.18      108.98      3.07 o
  -1   7  10       17.38       14.23      1.90 o
   0   7  10        1.34        1.87      1.13 o
   1   7  10       19.12       11.30      1.64 o
   2   7  10       24.72       18.30      2.44 o
   3   7  10      124.31      130.43      5.91 o
   4   7  10      100.34       93.38      4.05 o
   5   7  10       77.41       76.03      3.97 o
 -10   8  10        3.63        3.97      2.53 o
  -9   8  10       50.07       64.91      6.15 o
  -8   8  10       16.94       12.89      6.80 o
  -7   8  10       19.06       14.67      1.97 o
  -6   8  10        1.60        3.80      1.43 o
  -5   8  10      211.80      198.76      7.62 o
  -4   8  10      202.57      202.46      9.92 o
  -3   8  10        2.09        2.59      1.24 o
  -2   8  10       43.84       36.15      3.00 o
  -1   8  10      138.00      135.24      4.04 o
   0   8  10        1.54        1.37      1.05 o
   1   8  10       18.10       12.83      5.79 o
   2   8  10       27.92       21.27      3.23 o
   3   8  10      149.41      171.10      7.05 o
   4   8  10       15.01       16.72      2.66 o
   5   8  10        0.50        4.77      3.52 o
 -10   9  10       35.40       29.96      3.72 o
  -9   9  10        2.63        4.41      2.46 o
  -8   9  10        0.22        1.75      1.33 o
  -7   9  10       24.90       14.37      1.86 o
  -6   9  10        1.25        0.69      1.38 o
  -5   9  10        0.03        2.15      1.20 o
  -4   9  10        5.02        3.06      1.13 o
  -3   9  10      146.14      155.12     11.14 o
  -2   9  10        0.66        1.60      1.06 o
  -1   9  10       74.43       77.27      3.36 o
   0   9  10      141.02      139.66      4.69 o
   1   9  10      139.02      123.89     10.55 o
   2   9  10       37.29       29.63      3.71 o
   3   9  10        1.17        1.13      1.63 o
   4   9  10       47.35       52.73      4.89 o
  -9  10  10       12.41       15.26      3.33 o
  -8  10  10        4.11        3.08      1.38 o
  -7  10  10        2.90        2.93      1.71 o
  -6  10  10       17.71       11.94      2.39 o
  -5  10  10       22.46       15.42      2.24 o
  -4  10  10      141.72      150.64     12.79 o
  -3  10  10      110.65      114.33      7.86 o
  -2  10  10       33.53       38.15      6.57 o
  -1  10  10      119.11      111.89      8.02 o
   0  10  10        6.53        3.56      1.34 o
   1  10  10        0.01        0.86      1.05 o
   2  10  10       57.24       69.10      5.82 o
   3  10  10       10.83       15.96      3.65 o
  -8  11  10        9.99       11.35      2.95 o
  -7  11  10       11.45       13.03      2.94 o
  -6  11  10       51.32       61.65      5.64 o
  -5  11  10       10.11        6.81      2.54 o
  -4  11  10       42.21       38.67      5.38 o
  -3  11  10      196.44      214.87      4.38 o
  -2  11  10        5.58       10.09      2.16 o
  -1  11  10        4.12        4.43      1.65 o
   0  11  10        0.05        0.75      1.23 o
   1  11  10      115.51      136.87      6.78 o
   2  11  10      142.22      146.92      7.06 o
  -8  12  10        0.93        2.49      1.92 o
  -7  12  10        2.02        3.05      2.00 o
  -6  12  10        0.13        4.50      2.22 o
  -5  12  10       21.78       28.99      4.58 o
  -4  12  10      111.91      125.77      6.40 o
  -3  12  10        4.75       12.94      3.95 o
  -2  12  10        6.71        5.11      2.51 o
  -1  12  10        0.02        4.88      1.52 o
   0  12  10       15.45       17.79      2.57 o
   1  12  10       17.16       27.82     12.31 o
  -6  13  10       14.62       20.95      4.33 o
  -5  13  10       61.04       86.29      6.62 o
  -4  13  10       49.81       66.57      6.41 o
  -3  13  10        2.94        1.54      1.77 o
  -2  13  10        0.95        5.12      3.23 o
  -1  13  10        0.51        2.54      1.77 o
   1 -16  11       20.93       21.46      2.65 o
   2 -16  11        0.76        2.12      1.36 o
   3 -16  11       11.47        9.43      2.53 o
   4 -16  11       21.41       22.93      3.62 o
   0 -15  11      165.99      182.26      6.06 o
   1 -15  11      151.36      176.45      4.53 o
   2 -15  11      211.09      259.02      7.64 o
   3 -15  11       69.49       67.16      3.50 o
   4 -15  11      107.91      112.62      7.42 o
   5 -15  11       32.02       28.25      2.83 o
   6 -15  11        0.02        2.05      3.15 o
  -1 -14  11      164.03      196.67      6.07 o
   0 -14  11       70.17       70.26      6.40 o
   1 -14  11      373.83      428.19      7.01 o
   2 -14  11        3.54        4.44      1.80 o
   3 -14  11       62.80       59.39     10.17 o
   4 -14  11        4.67        5.15      1.97 o
   5 -14  11       97.46      116.03      7.60 o
   6 -14  11       32.84       31.70      3.55 o
   7 -14  11        8.11        5.09      2.92 o
  -2 -13  11       31.14       30.03      3.23 o
  -1 -13  11       37.60       40.90      4.04 o
   0 -13  11        0.34        3.25      1.29 o
   1 -13  11        1.29        1.72      1.36 o
   2 -13  11       33.89       18.87      2.07 o
   3 -13  11        0.25        1.08      1.14 o
   4 -13  11       42.29       40.46      2.78 o
   5 -13  11        1.78        3.32      1.71 o
   6 -13  11        4.51        4.96      1.86 o
   7 -13  11       63.04       83.80      6.44 o
  -4 -12  11       15.64       18.94      2.79 o
  -3 -12  11       19.95       22.43      3.30 o
  -2 -12  11        4.33        1.59      1.55 o
  -1 -12  11      323.98      382.87     12.02 o
   0 -12  11       31.36       25.49      2.03 o
   1 -12  11        8.57       10.58      2.19 o
   2 -12  11      226.65      214.52     20.46 o
   3 -12  11       32.82       34.10      2.77 o
   4 -12  11      180.32      183.95      5.90 o
   5 -12  11       42.05       32.41      3.42 o
   6 -12  11       30.37       27.05      4.02 o
   7 -12  11       42.42       37.46      3.38 o
   8 -12  11       29.52       21.22      3.13 o
  -5 -11  11       70.93       84.04      5.08 o
  -4 -11  11       68.73       70.45      4.32 o
  -3 -11  11       25.79       21.95      3.02 o
  -2 -11  11       43.29       32.80      3.22 o
  -1 -11  11      432.16      462.38      5.57 o
   0 -11  11      141.42      144.50     13.28 o
   1 -11  11       56.12       65.45      5.90 o
   2 -11  11        0.60        3.78      1.61 o
   3 -11  11       89.71       89.38      5.50 o
   4 -11  11      422.48      481.86      6.73 o
   5 -11  11        5.83        5.31      2.61 o
   6 -11  11       11.68        9.58      2.61 o
   7 -11  11      100.95      116.80      9.47 o
   8 -11  11       14.05       15.01      8.78 o
  -6 -10  11       16.61       14.24      3.20 o
  -5 -10  11        5.04        2.55      2.13 o
  -4 -10  11       12.97        4.85      1.64 o
  -3 -10  11       93.30       84.74      4.28 o
  -2 -10  11       57.50       55.34      3.64 o
  -1 -10  11       42.07       49.71      3.00 o
   0 -10  11      159.24      140.55      4.28 o
   1 -10  11       53.78       56.92      2.75 o
   2 -10  11       49.73       49.72      7.77 o
   3 -10  11       41.82       56.09      6.81 o
   4 -10  11       80.92       72.66      9.59 o
   5 -10  11      157.62      182.71      8.72 o
   6 -10  11       33.08       36.11      3.41 o
   7 -10  11        3.32        3.57      1.59 o
   8 -10  11       93.98       92.11      4.49 o
  -7  -9  11       59.20       63.28      5.43 o
  -6  -9  11        7.16        1.50      1.64 o
  -5  -9  11      203.24      204.69      6.21 o
  -4  -9  11       10.13       10.02      2.09 o
  -3  -9  11      209.23      183.77      5.81 o
  -2  -9  11       25.16       18.71      1.71 o
  -1  -9  11       26.22       13.18      1.38 o
   0  -9  11      152.23      159.94      4.05 o
   1  -9  11      230.01      198.44      5.36 o
   2  -9  11        0.99        4.12      1.11 o
   3  -9  11       36.37       49.14     13.56 o
   4  -9  11        4.26        0.71      1.04 o
   5  -9  11       22.96       18.16      2.49 o
   6  -9  11      399.99      393.24      5.95 o
   7  -9  11       25.37       20.87      2.56 o
   8  -9  11       12.80       15.55      2.44 o
   9  -9  11        0.07        4.32      1.82 o
  -8  -8  11       32.15       35.07      3.68 o
  -7  -8  11      112.48      120.51      5.45 o
  -6  -8  11        0.37        2.50      1.50 o
  -5  -8  11      198.33      196.93      6.36 o
  -4  -8  11        4.84        6.75      1.97 o
  -3  -8  11       20.69       22.18      3.48 o
  -2  -8  11       19.18       17.12      2.24 o
  -1  -8  11       27.23       36.65      2.19 o
   0  -8  11      149.83      115.10      3.96 o
   1  -8  11       47.44       37.96     10.18 o
   2  -8  11     1492.52     1519.65    113.10 o
   3  -8  11      139.85      137.63     30.02 o
   4  -8  11        4.42        2.98      1.34 o
   5  -8  11      314.96      330.70     10.50 o
   6  -8  11       13.57        5.85      1.58 o
   7  -8  11       15.16        7.82      3.55 o
   8  -8  11        6.58        9.71      2.74 o
   9  -8  11        0.59        1.69      1.58 o
  -8  -7  11       87.61       98.81      5.91 o
  -7  -7  11       13.17       17.81      2.21 o
  -6  -7  11       47.52       39.65      2.70 o
  -5  -7  11        4.45        9.40      2.85 o
  -4  -7  11      267.41      245.33      7.69 o
  -3  -7  11        8.29        9.22      2.31 o
  -2  -7  11       70.49       60.11      2.32 o
  -1  -7  11       94.72      102.59     21.95 o
   0  -7  11      113.85      119.92      3.64 o
   1  -7  11       17.83       26.04      2.85 o
   2  -7  11      432.78      403.49     11.92 o
   3  -7  11      133.62      103.30     20.82 o
   4  -7  11       62.96       38.13      2.26 o
   5  -7  11      111.95       91.78      7.05 o
   6  -7  11       16.93       19.28      2.45 o
   7  -7  11      201.23      213.73      5.20 o
   8  -7  11        0.86        3.19      1.56 o
   9  -7  11       10.61        4.71      1.97 o
  -9  -6  11       14.58        7.89      4.95 o
  -8  -6  11       41.47       53.27     11.99 o
  -7  -6  11        6.63        2.89      1.62 o
  -6  -6  11      175.39      167.40      3.85 o
  -5  -6  11      562.77      632.29      5.85 o
  -4  -6  11      994.04     1152.89     10.50 o
  -3  -6  11      452.13      455.26      4.71 o
  -2  -6  11     1070.05     1110.68      9.45 o
  -1  -6  11       18.09        7.08      1.56 o
   0  -6  11     1496.42     1443.14     10.08 o
   1  -6  11      127.74      188.87      4.80 o
   2  -6  11        2.08        4.24      1.85 o
   3  -6  11       44.84       43.67      3.57 o
   4  -6  11      606.75      556.86      8.34 o
   5  -6  11       34.48       29.92      5.03 o
   6  -6  11      288.80      313.08     20.21 o
   7  -6  11        4.55        9.30      4.44 o
   8  -6  11      198.91      208.50      4.87 o
  -9  -5  11       20.43       27.79      2.95 o
  -8  -5  11       13.05       13.20      3.64 o
  -7  -5  11        4.70        4.31      2.25 o
  -6  -5  11      114.70      109.43     15.74 o
  -5  -5  11      164.99      193.39      6.79 o
  -4  -5  11       26.82       62.84     10.03 o
  -3  -5  11      118.53      112.18      7.21 o
  -2  -5  11     1532.58     1628.17     10.33 o
  -1  -5  11      638.11      606.44      6.82 o
   0  -5  11      260.65      276.31      4.29 o
   1  -5  11        0.89        2.00      1.64 o
   2  -5  11       14.84       14.69      1.97 o
   3  -5  11      317.16      315.65     32.86 o
   4  -5  11      319.96      271.07     23.45 o
   5  -5  11        2.84        4.96      2.30 o
   6  -5  11      309.58      317.51      7.47 o
   7  -5  11       32.60       22.48      2.56 o
   8  -5  11       12.78       11.87      2.15 o
  -9  -4  11        6.93        4.04      2.19 o
  -8  -4  11      157.76      157.85      4.17 o
  -7  -4  11      138.41      154.44      4.12 o
  -6  -4  11      170.80      187.31     19.44 o
  -5  -4  11       22.70       24.98      8.04 o
  -4  -4  11     1492.46     1515.90     36.03 o
  -3  -4  11      837.19      830.41     29.06 o
  -2  -4  11      923.94      926.49      8.70 o
  -1  -4  11      116.37      115.49     10.37 o
   0  -4  11      743.08      700.48      5.94 o
   1  -4  11      459.72      438.93      8.23 o
   2  -4  11      146.53      172.48     14.18 o
   3  -4  11      193.04      171.88      3.33 o
   4  -4  11       43.08       44.43     12.58 o
   5  -4  11      173.79      170.18     17.51 o
   6  -4  11        0.77        2.79      1.55 o
   7  -4  11       37.31       22.96      3.19 o
   8  -4  11      118.51      136.70      4.41 o
 -10  -3  11        0.58        2.26      1.10 o
  -9  -3  11       18.78       16.83      2.32 o
  -8  -3  11        6.62        6.03      1.82 o
  -7  -3  11        8.46        8.54      5.34 o
  -6  -3  11       65.26       51.89      3.46 o
  -5  -3  11        0.24        0.65      0.87 o
  -4  -3  11       20.14       14.09      3.40 o
  -3  -3  11       19.72       12.24      3.14 o
  -2  -3  11       23.15       22.04      3.17 o
  -1  -3  11        0.02        2.12      2.10 o
   0  -3  11      102.23      107.76      2.99 o
   1  -3  11      267.68      293.39      7.58 o
   2  -3  11     2399.40     2484.56    182.50 o
   3  -3  11       39.58       38.54      9.67 o
   4  -3  11      514.67      496.70     29.16 o
   5  -3  11      242.58      229.12     25.11 o
   6  -3  11      407.52      454.66     45.09 o
   7  -3  11       24.08       35.79      4.44 o
 -10  -2  11       38.49       51.63     13.41 o
  -9  -2  11        0.12        0.73      1.23 o
  -8  -2  11      200.83      232.22     12.57 o
  -7  -2  11      430.24      490.09     22.06 o
  -6  -2  11      230.10      221.98     20.34 o
  -5  -2  11      380.21      377.47      4.28 o
  -4  -2  11        0.10        0.67      0.68 o
  -3  -2  11     1561.13     1499.10    122.50 o
  -2  -2  11       77.17       54.03      2.64 o
  -1  -2  11      714.12      719.76     39.12 o
   0  -2  11      543.19      561.25     39.84 o
   1  -2  11      993.76     1023.12     47.26 o
   2  -2  11     1259.04     1254.48     90.38 o
   3  -2  11      223.08      207.99     15.80 o
   4  -2  11        4.60        1.13      0.85 o
   5  -2  11      305.94      283.58     22.01 o
   6  -2  11        6.64        4.63      1.28 o
   7  -2  11       18.43       13.98      2.48 o
 -10  -1  11        3.56        4.24      1.80 o
  -9  -1  11        2.87        1.12      1.01 o
  -8  -1  11        5.95        3.97      1.30 o
  -7  -1  11       57.35       44.03     11.82 o
  -6  -1  11      209.14      218.40     22.53 o
  -5  -1  11      118.94       97.15      9.25 o
  -4  -1  11      294.04      277.99     33.17 o
  -3  -1  11       35.38       31.04      2.60 o
  -2  -1  11        5.34        3.86      0.74 o
  -1  -1  11       80.04       77.56      5.15 o
   0  -1  11      269.86      285.64      3.91 o
   1  -1  11      169.39      152.70      3.37 o
   2  -1  11       26.88       15.63      8.94 o
   3  -1  11       49.32       53.62      8.22 o
   4  -1  11       29.56       27.09      2.09 o
   5  -1  11      107.39       97.54     11.15 o
   6  -1  11        1.84        4.21      1.96 o
   7  -1  11       21.98       16.00      1.91 o
 -10   0  11        1.59        2.34      1.25 o
  -9   0  11      102.76      121.37      8.43 o
  -8   0  11       48.58       35.87      7.30 o
  -7   0  11       23.27       16.00      2.37 o
  -6   0  11        0.58        3.06      1.86 o
  -5   0  11        3.50        1.45      0.80 o
  -4   0  11      414.92      452.27      7.85 o
  -3   0  11        3.96        7.92      1.31 o
  -2   0  11      345.11      325.90      3.75 o
  -1   0  11        4.19        3.42      0.86 o
   0   0  11     1609.68     1581.33    108.48 o
   1   0  11       20.67       12.82      1.39 o
   2   0  11      784.43      642.69     47.08 o
   3   0  11     2994.22     2852.94    439.51 o
   4   0  11      115.60       91.02      8.66 o
   5   0  11       67.24       67.05      4.47 o
   6   0  11       32.41       28.77      2.66 o
   7   0  11        4.29        1.62      1.43 o
   8   0  11      150.16      198.87      6.59 o
 -10   1  11        0.02        2.11      1.26 o
  -9   1  11       40.58       39.98      3.73 o
  -8   1  11       62.65       45.63      5.10 o
  -7   1  11      171.17      175.35     12.23 o
  -6   1  11      110.24       93.12      6.37 o
  -5   1  11      114.41      113.62      3.08 o
  -4   1  11       63.20       64.25      3.06 o
  -3   1  11       38.27       25.50      4.87 o
  -2   1  11        0.03        0.82      0.80 o
  -1   1  11       13.99       17.52      2.00 o
   0   1  11      226.33      184.50      3.30 o
   1   1  11     1382.55     1332.93     68.10 o
   2   1  11      100.65       92.87      3.45 o
   3   1  11        7.54        6.68      1.24 o
   4   1  11      398.17      428.98      8.07 o
   5   1  11       36.59       30.85      3.52 o
   6   1  11      358.85      400.95      7.41 o
   7   1  11        6.05        9.23      2.78 o
   8   1  11        3.61        3.82      2.26 o
 -10   2  11        8.95        3.19      1.69 o
  -9   2  11        1.53        2.02      1.57 o
  -8   2  11      196.67      211.53     15.14 o
  -7   2  11      135.47      149.25      4.36 o
  -6   2  11      118.18      112.70      6.08 o
  -5   2  11      394.80      432.78     11.64 o
  -4   2  11      115.08      105.78      2.77 o
  -3   2  11     1306.92     1249.06     47.61 o
  -2   2  11      167.28      169.77      5.56 o
  -1   2  11        8.70        8.25      1.53 o
   0   2  11      949.23      972.44     44.95 o
   1   2  11       95.01       86.79      2.17 o
   2   2  11      841.96      899.36     39.51 o
   3   2  11        0.26        1.24      0.79 o
   4   2  11        7.06        9.64      1.60 o
   5   2  11      449.36      512.32      8.80 o
   6   2  11       43.76       46.62      4.25 o
   7   2  11        0.05        2.49      2.18 o
 -10   3  11       20.95       11.17      2.42 o
  -9   3  11        3.71        2.74      1.30 o
  -8   3  11       17.45       16.24      4.30 o
  -7   3  11        7.95        2.58      1.42 o
  -6   3  11      221.88      223.41      9.23 o
  -5   3  11      689.85      710.55     27.05 o
  -4   3  11        1.41        3.42      1.28 o
  -3   3  11      150.83      142.88     11.05 o
  -2   3  11      781.40      772.32     29.42 o
  -1   3  11       91.87       86.53      2.17 o
   0   3  11      502.40      430.86     30.75 o
   1   3  11        2.26        3.67      1.47 o
   2   3  11      230.47      224.91      7.13 o
   3   3  11      574.78      558.31     31.47 o
   4   3  11       41.24       24.68      3.37 o
   5   3  11        4.99        5.70      3.03 o
   6   3  11      179.35      207.73      6.73 o
   7   3  11      106.62      129.15      7.04 o
 -10   4  11       13.59       15.20      3.66 o
  -9   4  11        6.57        3.61      1.54 o
  -8   4  11       25.61       22.81      2.71 o
  -7   4  11       11.87        9.60      4.33 o
  -6   4  11       44.47       42.67      2.22 o
  -5   4  11       16.94       15.53      1.45 o
  -4   4  11      139.01      123.07      4.20 o
  -3   4  11      134.86      126.60      2.72 o
  -2   4  11      177.85      171.38      9.08 o
  -1   4  11        1.00        1.87      0.66 o
   0   4  11      178.26      156.08      5.69 o
   1   4  11      647.67      575.68      7.34 o
   2   4  11       11.21        8.53      1.97 o
   3   4  11       31.61       31.39      9.76 o
   4   4  11       67.92       61.54      9.96 o
   5   4  11        0.01        1.79      1.20 o
   6   4  11       21.87       21.37      4.09 o
   7   4  11       86.01       99.45      5.96 o
 -10   5  11        0.18        1.76      1.95 o
  -9   5  11        3.69        2.23      1.88 o
  -8   5  11       12.83        5.64      1.57 o
  -7   5  11        7.94        5.73      1.03 o
  -6   5  11       19.76       17.21      1.56 o
  -5   5  11      401.99      448.54      6.80 o
  -4   5  11      101.35       87.75      4.66 o
  -3   5  11      220.82      205.73     11.34 o
  -2   5  11        2.68        3.76      1.61 o
  -1   5  11        0.21        1.84      1.09 o
   0   5  11      285.21      242.09      5.74 o
   1   5  11       37.41       25.27      2.49 o
   2   5  11       24.11       17.01      1.79 o
   3   5  11       67.61       68.50      3.33 o
   4   5  11       54.86       51.48      2.83 o
   5   5  11       20.25       29.29     17.83 o
   6   5  11       92.60      128.69      6.78 o
 -10   6  11        7.22        2.99      2.73 o
  -9   6  11       16.69       13.44      2.91 o
  -8   6  11        0.53        1.85      1.35 o
  -7   6  11        3.53        2.56      1.15 o
  -6   6  11        0.71        1.74      0.74 o
  -5   6  11       54.20       43.67      1.62 o
  -4   6  11       20.87       14.39      3.08 o
  -3   6  11      110.92      102.58      2.29 o
  -2   6  11      137.43      126.93      3.60 o
  -1   6  11       22.36       15.70      3.17 o
   0   6  11      409.58      416.01      7.52 o
   1   6  11       55.98       46.66      2.86 o
   2   6  11       68.38       55.21      4.16 o
   3   6  11       26.79       29.53      9.99 o
   4   6  11       25.65       18.78      4.92 o
   5   6  11      201.22      223.99      9.38 o
   6   6  11      150.88      190.25      8.22 o
 -10   7  11        0.03        1.75      1.62 o
  -9   7  11       14.26       13.17      3.54 o
  -8   7  11        2.84        1.51      1.58 o
  -7   7  11        6.72        3.37      1.37 o
  -6   7  11        7.59        6.76      1.32 o
  -5   7  11       65.88       65.35      3.24 o
  -4   7  11        0.01        1.67      1.01 o
  -3   7  11        8.36        6.46      2.31 o
  -2   7  11      159.84      164.97     11.07 o
  -1   7  11       11.95       11.04      1.82 o
   0   7  11       69.29       48.98      4.15 o
   1   7  11      253.83      267.60      7.57 o
   2   7  11       12.56        7.19      2.91 o
   3   7  11       85.90       84.14      5.44 o
   4   7  11       39.39       38.50      5.17 o
   5   7  11       30.60       29.34      9.72 o
 -10   8  11        1.51        3.59      2.01 o
  -9   8  11        0.28        9.60      3.37 o
  -8   8  11       69.05       67.51      4.73 o
  -7   8  11       16.76       14.78      2.22 o
  -6   8  11       26.91       27.39      2.35 o
  -5   8  11        0.65        3.48      1.33 o
  -4   8  11      164.11      169.62      9.14 o
  -3   8  11       16.02       11.84      2.59 o
  -2   8  11       34.54       21.58      4.23 o
  -1   8  11       44.65       42.78      4.14 o
   0   8  11      356.74      339.68      5.44 o
   1   8  11        4.71        2.75      2.03 o
   2   8  11        1.14        2.82      2.23 o
   3   8  11        0.24        4.97      2.18 o
   4   8  11        0.01        4.27      1.87 o
  -9   9  11        0.14        1.43      2.36 o
  -8   9  11        8.07        7.77      1.60 o
  -7   9  11       69.82       70.20      5.75 o
  -6   9  11       56.38       63.85      4.98 o
  -5   9  11       44.37       45.94      2.67 o
  -4   9  11        4.63        3.47      1.34 o
  -3   9  11        6.08        5.43      1.82 o
  -2   9  11      177.93      168.48     16.07 o
  -1   9  11       10.23        7.89      1.79 o
   0   9  11       11.67       11.58      2.39 o
   1   9  11       37.93       22.80      2.81 o
   2   9  11       29.61       21.04      2.74 o
   3   9  11      182.31      214.20      7.58 o
  -9  10  11        1.09        4.75      2.40 o
  -8  10  11        8.94       12.60      3.15 o
  -7  10  11        0.69        2.89      1.70 o
  -6  10  11       86.35       84.86      6.00 o
  -5  10  11       14.22       16.82      4.39 o
  -4  10  11        0.09        1.22      1.24 o
  -3  10  11       53.00       51.25      2.87 o
  -2  10  11       12.28       10.20      1.53 o
  -1  10  11       27.73       26.52      4.03 o
   0  10  11        2.90        5.74      2.56 o
   1  10  11        1.96       -0.13      1.54 o
   2  10  11        0.93        6.09      2.14 o
  -8  11  11       10.78       10.76      2.72 o
  -7  11  11        0.02        2.30      1.68 o
  -6  11  11        0.42        3.67      2.29 o
  -5  11  11       47.12       54.87      5.09 o
  -4  11  11        1.48        3.21      3.03 o
  -3  11  11      135.59      158.95      4.15 o
  -2  11  11        6.82        6.21      1.44 o
  -1  11  11        5.72        5.12      1.63 o
   0  11  11       55.82       56.83     11.27 o
   1  11  11       80.07       98.14      5.86 o
  -7  12  11        3.24        3.54      2.36 o
  -6  12  11        0.26        2.09      3.01 o
  -5  12  11       14.25       16.32      3.58 o
  -4  12  11        0.13        4.58      2.48 o
  -3  12  11       21.31       22.47      4.11 o
  -2  12  11        0.15        3.85      1.58 o
  -1  12  11        0.53        2.00      1.34 o
   0  12  11       55.04       60.28     13.73 o
  -5  13  11        0.01        3.52      2.47 o
  -4  13  11        0.22        2.52      2.45 o
  -3  13  11        2.28        3.73      2.26 o
   1 -16  12        2.04        0.87      1.40 o
   2 -16  12       86.79       99.45      8.63 o
   3 -16  12       13.88       14.48      2.22 o
   0 -15  12        0.18        3.54      1.52 o
   1 -15  12       20.99       18.60      2.28 o
   2 -15  12        3.81        4.55      2.74 o
   3 -15  12        0.62        0.75      1.42 o
   4 -15  12        7.70        5.21      2.68 o
   5 -15  12       12.63       11.87      5.01 o
  -2 -14  12        5.99       10.27      3.01 o
  -1 -14  12      159.83      157.17      6.21 o
   0 -14  12        6.56        3.51      1.20 o
   1 -14  12       67.72       66.41      3.87 o
   2 -14  12       40.52       42.48      3.53 o
   3 -14  12       16.85       15.74      3.24 o
   4 -14  12      166.92      190.85      9.99 o
   5 -14  12        1.44        4.64      3.68 o
   6 -14  12        0.01        3.42      1.56 o
  -3 -13  12       62.49       71.13      4.63 o
  -2 -13  12       69.48       52.22      3.78 o
  -1 -13  12      256.12      286.05      7.49 o
   0 -13  12        0.46        3.44      1.46 o
   1 -13  12      190.11      197.54      4.74 o
   2 -13  12        1.84        1.65      1.13 o
   3 -13  12       41.24       38.58      3.34 o
   4 -13  12      156.57      167.39      4.91 o
   5 -13  12       10.78       10.23      2.03 o
   6 -13  12       42.18       35.49      7.13 o
   7 -13  12       77.26       84.70      4.66 o
  -4 -12  12        0.18        1.90      1.73 o
  -3 -12  12      159.11      140.73      5.28 o
  -2 -12  12       82.46       71.40      4.06 o
  -1 -12  12      226.14      241.91      4.26 o
   0 -12  12       51.22       36.52      2.52 o
   1 -12  12        7.35        4.63      1.25 o
   2 -12  12      487.61      517.76     46.40 o
   3 -12  12       63.82       54.23     17.24 o
   4 -12  12        6.26        3.79      1.85 o
   5 -12  12      443.73      565.36     11.43 o
   6 -12  12       28.13       24.00      6.70 o
   7 -12  12       82.68       80.38      4.21 o
  -5 -11  12        0.80        2.17      1.59 o
  -4 -11  12      243.21      247.69      6.24 o
  -3 -11  12        1.41        2.23      1.37 o
  -2 -11  12      116.56      102.31      4.58 o
  -1 -11  12        8.00        3.43      1.37 o
   0 -11  12        1.86        1.94      1.36 o
   1 -11  12      280.41      272.93      5.02 o
   2 -11  12        0.11       -0.02      2.21 o
   3 -11  12       95.19       94.68     11.00 o
   4 -11  12       19.78       22.00      3.07 o
   5 -11  12        9.18        6.38      2.34 o
   6 -11  12        0.23        2.10      1.33 o
   7 -11  12        0.11        3.51      1.54 o
   8 -11  12        5.38        4.94      1.80 o
  -6 -10  12      162.87      191.63      6.76 o
  -5 -10  12       53.95       47.11      4.32 o
  -4 -10  12      125.32      128.63      5.61 o
  -3 -10  12      224.28      222.00      6.52 o
  -2 -10  12       29.23       25.96      3.77 o
  -1 -10  12      587.84      613.35     15.51 o
   0 -10  12        9.39       15.14      4.65 o
   1 -10  12       30.78       37.51      3.21 o
   2 -10  12      382.26      347.20     21.31 o
   3 -10  12       47.77       51.95      4.28 o
   4 -10  12      307.57      314.80      5.50 o
   5 -10  12       29.25       16.36      2.94 o
   6 -10  12       20.13       24.54     13.35 o
   7 -10  12      106.23      107.38     15.43 o
   8 -10  12       12.29        6.24      5.04 o
  -7  -9  12       82.88       86.77      5.60 o
  -6  -9  12       43.78       31.11      3.98 o
  -5  -9  12        3.93        3.71      1.62 o
  -4  -9  12       67.47       69.74      4.78 o
  -3  -9  12      130.18      113.80      4.63 o
  -2  -9  12        3.91        4.15      1.16 o
  -1  -9  12       40.17       33.33      2.29 o
   0  -9  12      162.89      130.11      3.93 o
   1  -9  12       23.74       22.90      7.01 o
   2  -9  12        3.73        2.08      1.11 o
   3  -9  12        4.58        4.41      1.67 o
   4  -9  12      185.21      175.27     10.85 o
   5  -9  12       38.83       27.60      2.26 o
   6  -9  12        0.03        3.82      1.74 o
   7  -9  12        2.76        1.54      1.33 o
   8  -9  12      127.77      128.73      6.21 o
  -8  -8  12        0.01        4.48      1.89 o
  -7  -8  12       31.39       29.04      3.47 o
  -6  -8  12        0.16        2.39      1.89 o
  -5  -8  12        8.28        4.46      2.21 o
  -4  -8  12      192.41      184.23      5.88 o
  -3  -8  12      201.60      193.90      6.72 o
  -2  -8  12      135.72      122.46      6.19 o
  -1  -8  12       87.71       79.98      4.37 o
   0  -8  12       84.81       80.71      3.21 o
   1  -8  12      100.20       84.00     17.30 o
   2  -8  12      103.21       87.23      7.30 o
   3  -8  12       18.13       26.55      2.46 o
   4  -8  12       71.35       68.37      5.29 o
   5  -8  12      256.26      283.10     10.69 o
   6  -8  12       28.70       21.53      4.78 o
   7  -8  12        2.21        2.21      1.69 o
   8  -8  12       29.86       24.61      8.62 o
  -8  -7  12       17.77       26.37      4.26 o
  -7  -7  12       80.83       81.69      5.31 o
  -6  -7  12        1.85        4.46      2.17 o
  -5  -7  12        8.45        7.73      2.53 o
  -4  -7  12      478.86      525.48      8.75 o
  -3  -7  12      439.31      400.32      7.08 o
  -2  -7  12      146.93      143.14      3.79 o
  -1  -7  12       30.07       21.24     10.80 o
   0  -7  12     1247.34     1159.95      9.97 o
   1  -7  12      626.69      598.70      9.16 o
   2  -7  12       19.33       12.54      1.58 o
   3  -7  12        1.25        3.57      2.12 o
   4  -7  12      161.87      131.79      6.23 o
   5  -7  12        9.38        6.70      1.94 o
   6  -7  12      167.05      170.78      5.51 o
   7  -7  12      215.38      228.24      5.27 o
   8  -7  12        5.09        1.41      1.37 o
  -8  -6  12        0.61        2.60      2.00 o
  -7  -6  12        4.11        2.48      2.42 o
  -6  -6  12       75.84       68.70      4.84 o
  -5  -6  12        0.00        2.34      2.18 o
  -4  -6  12        2.80        7.37      2.51 o
  -3  -6  12       15.04       11.31      1.69 o
  -2  -6  12     1188.34     1269.16     10.13 o
  -1  -6  12      476.97      520.24      7.28 o
   0  -6  12      627.65      621.63      8.01 o
   1  -6  12      481.94      508.25      9.83 o
   2  -6  12      549.35      517.40     50.37 o
   3  -6  12      253.77      255.52      3.94 o
   4  -6  12      135.64      130.57      4.99 o
   5  -6  12      287.27      274.02      7.46 o
   6  -6  12      211.38      225.67      7.50 o
   7  -6  12       59.53       43.63      3.81 o
   8  -6  12       28.20       24.75      3.40 o
  -9  -5  12       79.37       95.34      6.29 o
  -8  -5  12        0.00        2.02      2.20 o
  -7  -5  12      146.87      173.55      7.15 o
  -6  -5  12       30.71       42.18      5.16 o
  -5  -5  12        0.73        5.55      2.63 o
  -4  -5  12      558.54      598.95      9.00 o
  -3  -5  12       33.39       21.92      2.81 o
  -2  -5  12       92.71       80.71      4.60 o
  -1  -5  12        1.09       14.38      3.26 o
   0  -5  12      490.71      458.84      5.00 o
   1  -5  12     1140.55     1159.75     41.22 o
   2  -5  12        0.04        1.67      0.90 o
   3  -5  12      143.92      139.37      5.52 o
   4  -5  12       22.70       24.07      1.76 o
   5  -5  12        2.05        0.80      1.49 o
   6  -5  12       60.89       55.68      4.78 o
   7  -5  12      105.74      104.86      4.98 o
   8  -5  12       82.88       74.71      3.56 o
  -9  -4  12       75.43       91.10      5.49 o
  -8  -4  12       11.67       13.13      2.23 o
  -7  -4  12       86.54       79.18     10.47 o
  -6  -4  12     1438.41     1747.74     12.23 o
  -5  -4  12       86.13       68.04      7.15 o
  -4  -4  12      280.44      283.30      6.55 o
  -3  -4  12      323.73      352.82      7.75 o
  -2  -4  12       18.94       27.03      4.14 o
  -1  -4  12     1999.95     2006.46     43.25 o
   0  -4  12      161.03      189.92      4.00 o
   1  -4  12       47.30       39.21      2.24 o
   2  -4  12      479.19      434.89     22.66 o
   3  -4  12      211.46      207.10     15.29 o
   4  -4  12      657.25      624.75     20.72 o
   5  -4  12        4.77        4.44      1.10 o
   6  -4  12       29.31       22.41      3.84 o
   7  -4  12       22.42        9.98      3.21 o
   8  -4  12        4.79        2.85      1.59 o
  -9  -3  12        2.92        4.15      2.78 o
  -8  -3  12       71.51       71.89     13.77 o
  -7  -3  12       28.48       25.16      2.26 o
  -6  -3  12      168.00      185.18     16.02 o
  -5  -3  12       34.13       29.75      1.79 o
  -4  -3  12      170.70      192.47      6.08 o
  -3  -3  12       76.58       93.53      5.43 o
  -2  -3  12       19.93       12.86      3.10 o
  -1  -3  12      252.04      244.02     16.28 o
   0  -3  12     1386.94     1477.94     59.34 o
   1  -3  12       64.59       63.85      7.75 o
   2  -3  12      140.80       97.50     14.01 o
   3  -3  12      790.90      774.69     59.41 o
   4  -3  12        0.02        1.74      1.39 o
   5  -3  12        1.48        2.15      0.94 o
   6  -3  12       48.40       44.18      2.40 o
 -10  -2  12        5.55        7.81      5.45 o
  -9  -2  12       52.33       54.50      3.46 o
  -8  -2  12       37.36       38.13      3.16 o
  -7  -2  12       74.76       76.26     14.88 o
  -6  -2  12      152.20      139.72      7.66 o
  -5  -2  12      125.02      127.77      3.25 o
  -4  -2  12      335.56      329.97      4.99 o
  -3  -2  12      688.38      812.21     26.21 o
  -2  -2  12      387.46      389.06     15.65 o
  -1  -2  12      305.54      326.38      4.39 o
   0  -2  12     1382.42     1412.31     84.96 o
   1  -2  12      254.55      245.97     33.05 o
   2  -2  12        1.09       -0.22      0.58 o
   3  -2  12       11.44        6.96      1.43 o
   4  -2  12       13.11       10.26      1.39 o
   5  -2  12      422.26      422.86     27.29 o
   6  -2  12      514.65      620.70      7.49 o
   7  -2  12        0.21        2.59      1.84 o
 -10  -1  12        9.18        8.21      2.01 o
  -9  -1  12       28.08       23.09      2.69 o
  -8  -1  12       16.86       13.04      2.03 o
  -7  -1  12       29.71       33.87      8.79 o
  -6  -1  12      145.79      122.40     12.62 o
  -5  -1  12       59.71       52.07      4.11 o
  -4  -1  12       47.00       52.53     11.43 o
  -3  -1  12       41.38       30.86      1.14 o
  -2  -1  12        5.25        4.12      1.26 o
  -1  -1  12      296.86      271.88     26.32 o
   0  -1  12      232.13      236.31      8.83 o
   1  -1  12      159.55      138.82      6.44 o
   2  -1  12       25.87       16.63      3.35 o
   3  -1  12      101.04       75.08      5.53 o
   4  -1  12        1.30        2.81      1.36 o
   5  -1  12        4.97        3.79      1.31 o
   6  -1  12      149.41      154.40      5.18 o
   7  -1  12       24.18       30.21      3.97 o
 -10   0  12       13.20       10.29      5.16 o
  -9   0  12        3.41        3.70      1.57 o
  -8   0  12        0.02        2.35      1.27 o
  -7   0  12       67.01       67.95      3.04 o
  -6   0  12      255.15      260.66     23.22 o
  -5   0  12       68.52       68.69      5.75 o
  -4   0  12      536.44      543.16     21.33 o
  -3   0  12      484.72      458.22     11.00 o
  -2   0  12      130.61      133.50      3.42 o
  -1   0  12      578.77      523.63      4.64 o
   0   0  12      146.19      145.71      9.09 o
   1   0  12     1957.01     1929.17    104.96 o
   2   0  12      733.13      690.99     35.50 o
   3   0  12      116.82      109.61     13.68 o
   4   0  12      137.94      127.51      5.65 o
   5   0  12      522.27      563.92      8.59 o
   6   0  12       45.18       49.36      3.70 o
   7   0  12        8.36        7.88      2.25 o
   8   0  12        7.66        6.78      2.33 o
 -10   1  12       13.98       12.54      2.35 o
  -9   1  12        2.56        2.27      1.32 o
  -8   1  12       29.84       25.75      2.76 o
  -7   1  12       28.93       23.38      2.18 o
  -6   1  12       14.16       13.04      2.23 o
  -5   1  12      182.80      173.12     16.90 o
  -4   1  12       17.44       14.34      1.24 o
  -3   1  12       46.52       31.98      2.47 o
  -2   1  12       73.36       56.58      7.13 o
  -1   1  12      230.87      242.19      4.06 o
   0   1  12      407.95      375.94     49.08 o
   1   1  12       14.36       17.02      2.15 o
   2   1  12        6.73       10.81      6.43 o
   3   1  12      149.09      153.30      4.64 o
   4   1  12       14.94       13.66      2.94 o
   5   1  12       34.72       25.73      2.73 o
   6   1  12       29.23       33.04      3.66 o
   7   1  12      190.91      251.48      7.24 o
 -10   2  12        0.31        2.74      1.37 o
  -9   2  12       84.25      108.52      4.34 o
  -8   2  12        5.94        3.76      1.26 o
  -7   2  12        0.82        1.46      1.39 o
  -6   2  12      119.07      124.67     11.87 o
  -5   2  12       76.76       66.55      2.73 o
  -4   2  12      389.99      414.78      6.06 o
  -3   2  12      319.99      330.07      4.04 o
  -2   2  12      107.14       99.80      2.68 o
  -1   2  12      224.18      211.66     12.76 o
   0   2  12      577.43      587.77      4.57 o
   1   2  12        0.79        2.57      3.14 o
   2   2  12       53.05       39.72      2.34 o
   3   2  12      315.33      352.21      8.35 o
   4   2  12       50.56       43.26      2.95 o
   5   2  12       19.91       14.75      3.08 o
   6   2  12        0.05        2.23      1.70 o
   7   2  12       71.37       80.69      5.94 o
 -10   3  12        6.33        4.91      2.36 o
  -9   3  12        1.58        3.24      1.57 o
  -8   3  12      138.37      155.71      4.39 o
  -7   3  12       36.23       32.83      3.30 o
  -6   3  12      190.73      188.07     12.52 o
  -5   3  12      276.79      279.15     12.93 o
  -4   3  12       79.87       58.81      2.76 o
  -3   3  12       31.33       26.22      1.84 o
  -2   3  12       13.32        9.20      1.42 o
  -1   3  12      168.69      168.52     10.87 o
   0   3  12      536.22      569.02      9.34 o
   1   3  12      416.97      382.56      7.59 o
   2   3  12       73.26       37.62      2.20 o
   3   3  12       28.15       23.56      2.83 o
   4   3  12      131.42      123.07      5.58 o
   5   3  12        1.15        0.38      1.64 o
   6   3  12       39.00       30.40      3.94 o
   7   3  12        3.59        3.43      2.46 o
 -10   4  12        0.65        6.28      2.43 o
  -9   4  12        6.80        4.03      1.55 o
  -8   4  12       26.66       24.61      2.90 o
  -7   4  12        5.04        8.10      1.66 o
  -6   4  12        9.08        7.88      2.80 o
  -5   4  12       48.65       38.06      2.62 o
  -4   4  12        0.01        0.71      0.57 o
  -3   4  12       97.48       88.48      4.01 o
  -2   4  12      218.29      213.36     21.45 o
  -1   4  12        0.06        0.81      1.49 o
   0   4  12      638.58      647.91      9.69 o
   1   4  12      146.03      124.53      4.33 o
   2   4  12       49.40       51.16      4.28 o
   3   4  12       32.62       29.39      3.06 o
   4   4  12      216.70      216.15      6.68 o
   5   4  12       89.08      112.88      6.23 o
   6   4  12      133.68      141.46      6.35 o
 -10   5  12        0.03        2.75      2.22 o
  -9   5  12        8.05        7.79      2.94 o
  -8   5  12        0.11        1.43      1.13 o
  -7   5  12      109.60      101.72      3.44 o
  -6   5  12       27.62       19.17      1.69 o
  -5   5  12      144.97      147.41      5.02 o
  -4   5  12        1.33        2.14      0.83 o
  -3   5  12        0.01        2.05      0.76 o
  -2   5  12      571.28      615.68      8.57 o
  -1   5  12       86.17       66.37      3.94 o
   0   5  12       80.69       73.77      4.96 o
   1   5  12       85.95       56.19      4.38 o
   2   5  12        0.02        2.04      1.62 o
   3   5  12      269.20      274.68      8.34 o
   4   5  12       20.17       18.66      3.62 o
   5   5  12        2.67        2.64      1.86 o
   6   5  12        0.54        4.46      2.86 o
 -10   6  12        0.76        2.20      1.77 o
  -9   6  12        7.07        5.09      2.23 o
  -8   6  12        0.40        2.89      2.13 o
  -7   6  12       23.95       22.37      1.89 o
  -6   6  12       71.32       67.73      2.23 o
  -5   6  12        5.19        3.59      1.02 o
  -4   6  12       24.39       20.13      1.54 o
  -3   6  12      243.08      268.82      5.27 o
  -2   6  12       66.43       64.42     11.61 o
  -1   6  12      230.92      242.28      7.73 o
   0   6  12       11.68        5.46      1.67 o
   1   6  12       36.08       32.92      3.78 o
   2   6  12        3.91        1.08      1.58 o
   3   6  12       11.91       14.65      2.06 o
   4   6  12        1.67        0.65      1.58 o
   5   6  12        0.32        2.80      2.65 o
  -9   7  12        2.37        2.41      1.78 o
  -8   7  12        0.74        4.10      2.22 o
  -7   7  12        0.78        1.95      1.04 o
  -6   7  12       10.72        9.44      1.97 o
  -5   7  12      180.17      161.00      7.01 o
  -4   7  12       38.52       34.04      2.57 o
  -3   7  12      117.30      105.86      9.92 o
  -2   7  12       64.20       60.74      6.51 o
  -1   7  12       87.40       89.97      8.98 o
   0   7  12       58.41       53.09      4.01 o
   1   7  12      117.84      125.74      5.48 o
   2   7  12       21.69       13.84      2.51 o
   3   7  12      243.78      277.74     22.42 o
   4   7  12       87.40       88.68      5.66 o
  -9   8  12       11.68        3.49      1.85 o
  -8   8  12        5.60        4.43      1.88 o
  -7   8  12        1.72        3.32      1.43 o
  -6   8  12       53.75       55.68      6.78 o
  -5   8  12        2.29        5.73      2.30 o
  -4   8  12        1.46        0.92      0.92 o
  -3   8  12       11.90       14.89      2.28 o
  -2   8  12       49.68       37.73      2.83 o
  -1   8  12        6.90        3.29      1.61 o
   0   8  12       48.62       44.80      4.55 o
   1   8  12      133.76      129.87      6.04 o
   2   8  12        6.14        1.33      1.72 o
   3   8  12       13.75       11.32      6.21 o
   4   8  12        0.47        1.63      1.32 o
  -9   9  12       10.41        8.55      3.06 o
  -8   9  12       48.04       71.75      3.62 o
  -7   9  12        2.28        3.91      2.19 o
  -6   9  12       10.49        9.43      2.86 o
  -5   9  12       29.49       29.24      2.57 o
  -4   9  12       38.37       29.36      3.88 o
  -3   9  12        4.32        2.99      1.25 o
  -2   9  12        0.10        5.12      1.67 o
  -1   9  12        4.97        5.36      2.89 o
   0   9  12        0.40        2.28      2.06 o
   1   9  12       51.69       39.90      3.80 o
   2   9  12       71.17       65.09      5.23 o
   3   9  12        4.58        4.35      1.80 o
  -8  10  12        7.16       18.00      3.38 o
  -7  10  12      105.68      125.71      5.80 o
  -6  10  12       22.56       31.54      4.78 o
  -5  10  12        1.63        1.22      1.39 o
  -4  10  12        4.81        3.24      1.40 o
  -3  10  12       25.85       25.37      2.50 o
  -2  10  12       49.90       40.51      2.81 o
  -1  10  12        0.01        1.39      1.08 o
   0  10  12       29.34       20.08      7.36 o
   1  10  12       53.36       54.10      5.22 o
   2  10  12        1.65        3.38      2.11 o
  -7  11  12        2.53        7.24      2.97 o
  -6  11  12        6.45        9.69      2.88 o
  -5  11  12       32.99       34.48      4.29 o
  -4  11  12       21.62       19.42      4.61 o
  -3  11  12        0.05        2.45      1.49 o
  -2  11  12       47.55       58.02      3.67 o
  -1  11  12       28.22       32.64      9.59 o
   0  11  12        5.71        3.22      1.56 o
  -6  12  12        2.83        6.47      2.41 o
  -5  12  12       29.02       27.58      4.62 o
  -4  12  12        1.29        2.89      2.36 o
  -3  12  12       30.70       33.50      5.34 o
  -2  12  12        6.06        5.06      4.40 o
  -1 -15  13       13.20       17.00      3.16 o
   0 -15  13      119.29      137.42      5.77 o
   1 -15  13       39.83       45.66      8.75 o
   2 -15  13        1.86        3.03      1.75 o
   3 -15  13       44.46       40.47      3.64 o
   4 -15  13       18.10       13.61      4.03 o
  -2 -14  13        1.89        1.82      1.38 o
  -1 -14  13       91.16       97.17      5.63 o
   0 -14  13        0.86        1.63      1.16 o
   1 -14  13       24.76       17.97      2.74 o
   2 -14  13      121.22      128.05      4.39 o
   3 -14  13       25.37       22.32      5.51 o
   4 -14  13       26.64       20.89      2.59 o
   5 -14  13        0.24        3.35      1.51 o
  -4 -13  13       11.24        3.19      1.85 o
  -3 -13  13       76.86       78.23      4.52 o
  -2 -13  13      170.42      178.28      7.33 o
  -1 -13  13      105.64       96.81      5.04 o
   0 -13  13      154.76      170.04     12.28 o
   1 -13  13      212.63      242.42      5.42 o
   2 -13  13       90.85      106.16      5.52 o
   3 -13  13       73.27       78.31      8.06 o
   4 -13  13        2.66        4.08      1.37 o
   5 -13  13        0.20        2.23      1.56 o
   6 -13  13        0.43        3.97      1.69 o
  -4 -12  13       16.63       14.15      2.62 o
  -3 -12  13       85.83      129.24      6.58 o
  -2 -12  13      216.36      226.95      5.69 o
  -1 -12  13      329.54      397.62      8.83 o
   0 -12  13      150.41      137.64     11.89 o
   1 -12  13       50.69       51.33      3.16 o
   2 -12  13       56.37       73.80      9.25 o
   3 -12  13      347.71      376.67     49.43 o
   4 -12  13       80.71       76.69      4.17 o
   5 -12  13       25.19       31.86      5.73 o
   6 -12  13       92.74      102.28      7.56 o
   7 -12  13       30.26       29.19      3.22 o
  -5 -11  13       24.90       20.82      3.37 o
  -4 -11  13        0.73       -0.37      1.12 o
  -3 -11  13        4.64       14.05      3.26 o
  -2 -11  13        1.85        1.97      1.75 o
  -1 -11  13        3.95        5.33      3.44 o
   0 -11  13       89.41       97.67      6.61 o
   1 -11  13       33.86       34.66      3.73 o
   2 -11  13       38.29       31.02      8.06 o
   3 -11  13       10.00       24.60      3.01 o
   4 -11  13       60.57       72.99      6.28 o
   5 -11  13      135.27      165.73      5.41 o
   6 -11  13        9.21        5.91      2.06 o
   7 -11  13        1.07        3.03      1.64 o
  -6 -10  13        2.65        3.35      1.85 o
  -5 -10  13        9.16        7.83      2.92 o
  -4 -10  13       18.78       21.99      3.12 o
  -3 -10  13      172.95      200.97      6.39 o
  -2 -10  13       48.89       42.27      3.56 o
  -1 -10  13        5.83       10.20      3.88 o
   0 -10  13      214.91      222.15      5.60 o
   1 -10  13       17.72       17.29      4.36 o
   2 -10  13       55.94       47.24      5.48 o
   3 -10  13        0.06        1.75      1.29 o
   4 -10  13      176.50      164.80      4.88 o
   5 -10  13      233.30      255.01      5.82 o
   6 -10  13      182.73      199.52      8.06 o
   7 -10  13       49.33       40.24      3.95 o
   8 -10  13        8.49        5.32      1.89 o
  -7  -9  13       19.77       15.31      3.00 o
  -6  -9  13       36.41       37.92      4.31 o
  -5  -9  13        0.40        1.34      1.74 o
  -4  -9  13       35.17       31.93      4.83 o
  -3  -9  13      290.60      298.92      7.16 o
  -2  -9  13       98.12       95.71      3.74 o
  -1  -9  13       17.14       19.93      2.04 o
   0  -9  13        0.26        4.30      1.25 o
   1  -9  13      104.79       90.26      8.14 o
   2  -9  13      401.52      368.42     42.62 o
   3  -9  13        1.11        1.88      1.29 o
   4  -9  13      170.80      185.94      5.58 o
   5  -9  13       95.62       92.60      4.19 o
   6  -9  13       26.99       25.16      3.33 o
   7  -9  13        2.64        0.59      1.63 o
   8  -9  13        5.02        4.98      1.72 o
  -7  -8  13        5.07        5.17      2.80 o
  -6  -8  13       30.10       26.06      3.86 o
  -5  -8  13        6.71        4.86      2.02 o
  -4  -8  13        0.91        2.24      1.53 o
  -3  -8  13       83.57       53.31      3.99 o
  -2  -8  13       41.46       34.61      2.58 o
  -1  -8  13        0.68        2.01      1.02 o
   0  -8  13       83.58       87.54      5.88 o
   1  -8  13        0.94       10.89      2.22 o
   2  -8  13       15.24        6.98      1.58 o
   3  -8  13      103.44      105.59      5.08 o
   4  -8  13       75.44       71.59      3.34 o
   5  -8  13       10.62        4.01      3.07 o
   6  -8  13      338.13      322.08      5.90 o
   7  -8  13        0.48        2.16      1.54 o
   8  -8  13      177.11      193.38      8.76 o
  -8  -7  13        3.13        6.80      2.97 o
  -7  -7  13       50.44       44.41      4.64 o
  -6  -7  13        7.08        6.41      2.36 o
  -5  -7  13       19.09       14.07      3.00 o
  -4  -7  13      129.06      132.62      7.00 o
  -3  -7  13        8.76        5.25      1.49 o
  -2  -7  13      145.01      166.34      8.13 o
  -1  -7  13      208.42      179.89      5.08 o
   0  -7  13        5.29        7.65      2.74 o
   1  -7  13      217.59      218.24      5.86 o
   2  -7  13       87.24       76.14      5.97 o
   3  -7  13      110.35      102.90      2.64 o
   4  -7  13      973.66     1056.55     11.48 o
   5  -7  13       38.16       29.92      3.85 o
   6  -7  13       15.96       15.86      3.93 o
   7  -7  13       44.34       40.49      3.68 o
   8  -7  13        0.29        3.24      1.58 o
  -8  -6  13       30.06       31.45      4.60 o
  -7  -6  13       79.25       91.16      6.39 o
  -6  -6  13        3.77        3.43      2.71 o
  -5  -6  13       51.96       44.38      4.34 o
  -4  -6  13      235.83      256.94      7.22 o
  -3  -6  13       15.90        7.21      2.30 o
  -2  -6  13     1108.09     1141.15     10.33 o
  -1  -6  13        0.25       11.39      3.76 o
   0  -6  13      524.91      537.70     51.13 o
   1  -6  13      306.09      292.50     15.20 o
   2  -6  13       76.93       39.96      5.64 o
   3  -6  13      125.74      133.26      7.58 o
   4  -6  13        5.63        7.29      2.76 o
   5  -6  13        1.28        0.37      1.53 o
   6  -6  13       16.91       18.55      3.95 o
   7  -6  13        4.01        5.32      3.38 o
   8  -6  13       56.24       29.59      2.48 o
  -9  -5  13        2.57        5.11      2.44 o
  -8  -5  13       36.39       30.47      4.58 o
  -7  -5  13        2.10        2.03      2.12 o
  -6  -5  13      123.15       96.46      5.94 o
  -5  -5  13       15.86      118.55      6.65 o
  -4  -5  13        9.69       11.44      3.73 o
  -3  -5  13        0.50        1.27      1.38 o
  -2  -5  13        1.10        6.20      3.46 o
  -1  -5  13       13.15        6.45      3.53 o
   0  -5  13      646.19      611.17     25.09 o
   1  -5  13        1.06       22.41      2.59 o
   2  -5  13      231.09      183.31     24.11 o
   3  -5  13        3.48        2.17      1.37 o
   4  -5  13      150.03      152.99      7.36 o
   5  -5  13       81.69       77.30      4.50 o
   6  -5  13        3.66        3.97      1.58 o
   7  -5  13        0.13        4.04      2.09 o
   8  -5  13       23.39       18.00      3.87 o
  -9  -4  13        4.21        7.74      3.19 o
  -8  -4  13      164.99      182.41      6.75 o
  -7  -4  13       61.40       65.45      5.35 o
  -6  -4  13      266.92      335.98      7.80 o
  -5  -4  13      137.18      141.98      5.89 o
  -4  -4  13      293.22      329.17      8.29 o
  -3  -4  13      123.69      137.69      5.81 o
  -2  -4  13      642.11      598.68      8.52 o
  -1  -4  13        7.16        7.08      1.90 o
   0  -4  13       73.67       69.32      8.48 o
   1  -4  13       42.07       37.43      3.68 o
   2  -4  13      545.45      488.95     32.96 o
   3  -4  13        8.77        9.54      3.20 o
   4  -4  13       86.83       79.17      3.04 o
   5  -4  13       25.71       21.78      1.95 o
   6  -4  13      243.37      239.08      6.52 o
   7  -4  13        5.57        2.22      1.80 o
  -9  -3  13       12.26       12.91      4.15 o
  -8  -3  13      121.42      156.16      7.06 o
  -7  -3  13       10.30       14.92      3.48 o
  -6  -3  13        8.16       10.91      2.74 o
  -5  -3  13        4.20        6.05      2.38 o
  -4  -3  13      254.95      243.34      6.72 o
  -3  -3  13      408.33      445.97      7.55 o
  -2  -3  13        0.98       36.59     20.07 o
  -1  -3  13      201.51      178.11     12.93 o
   0  -3  13      112.46      118.57      6.83 o
   1  -3  13      120.29      107.05     13.36 o
   2  -3  13      193.06      153.34      8.47 o
   3  -3  13      104.35      113.35     14.26 o
   4  -3  13      186.56      180.72      3.50 o
   5  -3  13        0.37        1.77      1.16 o
   6  -3  13       55.48       41.16      7.93 o
  -9  -2  13       46.74       46.83      4.71 o
  -8  -2  13       14.38       18.92      4.35 o
  -7  -2  13       38.18       46.59      5.27 o
  -6  -2  13      203.14      211.77      6.95 o
  -5  -2  13      386.10      462.32      8.66 o
  -4  -2  13      105.00       72.07      3.13 o
  -3  -2  13      608.72      671.04     21.74 o
  -2  -2  13     1809.86     2007.68      8.03 o
  -1  -2  13      471.10      482.01      7.96 o
   0  -2  13      418.74      470.49     55.65 o
   1  -2  13      113.03       94.56      9.09 o
   2  -2  13       18.37       30.72      7.44 o
   3  -2  13      416.58      360.93     27.67 o
   4  -2  13       16.59       15.74      1.44 o
   5  -2  13        0.70        2.12      1.29 o
   6  -2  13      350.78      385.83      6.65 o
 -10  -1  13        0.15        4.71      2.57 o
  -9  -1  13        9.39        8.05      1.75 o
  -8  -1  13       57.23       45.91      4.79 o
  -7  -1  13        3.30        1.53      0.87 o
  -6  -1  13        2.08        1.86      1.13 o
  -5  -1  13        4.05       13.14      3.26 o
  -4  -1  13       12.21        2.75      1.98 o
  -3  -1  13       19.48       14.49      4.68 o
  -2  -1  13        7.13       10.30      4.06 o
  -1  -1  13      497.93      474.26     26.61 o
   0  -1  13     1462.03     1575.97     74.34 o
   1  -1  13       11.06       10.18      1.67 o
   2  -1  13      589.38      626.78     30.81 o
   3  -1  13      264.86      240.77      3.39 o
   4  -1  13      585.08      591.76     86.44 o
   5  -1  13       56.29       71.41      4.69 o
   6  -1  13       11.36        9.89      3.26 o
   7  -1  13       44.46       38.98      3.71 o
 -10   0  13       35.10       38.31      4.43 o
  -9   0  13      144.47      175.75     26.68 o
  -8   0  13       41.13       30.69      2.89 o
  -7   0  13       95.73       98.73      7.81 o
  -6   0  13        0.18        0.18      0.63 o
  -5   0  13      260.33      272.62     14.25 o
  -4   0  13       15.52       11.63      3.60 o
  -3   0  13       18.59       10.54      0.99 o
  -2   0  13      692.73      741.89     14.94 o
  -1   0  13       28.47       23.69      1.80 o
   0   0  13      858.52      874.54     30.66 o
   1   0  13        4.20       10.60      7.20 o
   2   0  13      106.04      107.19     12.79 o
   3   0  13      670.14      720.78     10.17 o
   4   0  13        2.95        2.60      1.51 o
   5   0  13        4.69        4.60      1.69 o
   6   0  13      150.67      159.64      6.15 o
   7   0  13        3.59        2.40      1.45 o
 -10   1  13       16.65       14.46      7.67 o
  -9   1  13        2.28        3.85      1.92 o
  -8   1  13       74.84       66.02     10.86 o
  -7   1  13       63.26       55.62      4.76 o
  -6   1  13      172.89      180.48     10.78 o
  -5   1  13       17.25       14.41      2.66 o
  -4   1  13       80.25       59.82      2.06 o
  -3   1  13        3.02        1.96      0.84 o
  -2   1  13      339.07      344.75     19.36 o
  -1   1  13       37.75       29.82      1.78 o
   0   1  13       15.68       23.46      6.70 o
   1   1  13       59.65       48.74      5.24 o
   2   1  13       39.13       28.81      3.33 o
   3   1  13       18.33       18.85      3.32 o
   4   1  13       10.25        4.06      2.19 o
   5   1  13        8.14        2.72      1.61 o
   6   1  13       93.80      102.45      5.41 o
   7   1  13       24.98       29.35      4.34 o
 -10   2  13        6.29        3.86      1.21 o
  -9   2  13        7.78        5.57      2.08 o
  -8   2  13       19.86       18.49      2.35 o
  -7   2  13        6.29        5.70      2.09 o
  -6   2  13       47.06       40.49      2.61 o
  -5   2  13        1.08        0.82      0.71 o
  -4   2  13        5.47        5.35      1.28 o
  -3   2  13        9.67        9.21      1.79 o
  -2   2  13      650.07      654.01      5.06 o
  -1   2  13       85.99       98.38      8.72 o
   0   2  13      820.80      783.13    102.18 o
   1   2  13     2302.83     2779.80     14.41 o
   2   2  13        5.32        1.63      1.34 o
   3   2  13        4.92        2.18      2.30 o
   4   2  13      157.74      162.54      6.20 o
   5   2  13       43.01       39.17      4.21 o
   6   2  13      251.07      300.21      7.24 o
 -10   3  13       26.44       26.71      2.95 o
  -9   3  13        0.82        2.64      1.39 o
  -8   3  13        0.91        2.36      1.54 o
  -7   3  13       14.83        6.59      3.47 o
  -6   3  13        4.14        5.24      1.74 o
  -5   3  13       24.54       21.73      2.02 o
  -4   3  13       21.39       13.77      1.95 o
  -3   3  13        0.05        1.15      0.87 o
  -2   3  13       70.26       62.17      2.74 o
  -1   3  13     1031.58     1050.69     44.83 o
   0   3  13       22.37       21.53      3.80 o
   1   3  13        0.31        0.61      1.26 o
   2   3  13      280.93      298.95      7.52 o
   3   3  13       51.85       52.47      3.42 o
   4   3  13      291.17      319.94      8.30 o
   5   3  13       18.17       10.98      2.94 o
   6   3  13        0.49        7.49      3.08 o
 -10   4  13       38.53       36.93      4.54 o
  -9   4  13       33.17       40.73      6.74 o
  -8   4  13        6.81        4.67      1.51 o
  -7   4  13      146.51      165.52      4.35 o
  -6   4  13       39.28       32.90      4.97 o
  -5   4  13       67.36       66.18      2.45 o
  -4   4  13       20.59       19.55      1.71 o
  -3   4  13      216.97      231.24      3.90 o
  -2   4  13      504.57      512.76     37.62 o
  -1   4  13       68.96       54.03      3.26 o
   0   4  13      163.60      160.74      6.20 o
   1   4  13        6.56        4.45      2.66 o
   2   4  13       44.41       26.87      2.93 o
   3   4  13       47.44       41.66      4.28 o
   4   4  13        9.34        7.98      2.86 o
   5   4  13        9.92       10.94      2.66 o
   6   4  13        5.31        4.98      2.57 o
 -10   5  13        0.83        1.22      1.64 o
  -9   5  13       12.98       11.27      3.44 o
  -8   5  13       30.86       30.08      2.81 o
  -7   5  13       29.73       23.72      3.50 o
  -6   5  13        0.65        2.10      1.01 o
  -5   5  13       61.61       55.90      2.97 o
  -4   5  13      361.40      351.04     21.65 o
  -3   5  13        0.01        1.70      1.03 o
  -2   5  13       85.10       69.05      4.88 o
  -1   5  13       44.45       41.77      4.28 o
   0   5  13       45.16       46.19      4.95 o
   1   5  13      494.56      554.61     10.04 o
   2   5  13        1.27        5.36      2.87 o
   3   5  13       13.05       10.16      2.33 o
   4   5  13      222.01      229.91      7.87 o
   5   5  13       36.86       38.78      4.60 o
  -9   6  13        6.65       11.11      2.84 o
  -8   6  13       34.14       36.20      4.08 o
  -7   6  13       14.06       15.48      1.95 o
  -6   6  13       14.15        8.82      1.23 o
  -5   6  13       70.65       70.55      5.93 o
  -4   6  13       69.86       63.24     10.13 o
  -3   6  13       78.54       95.79      4.28 o
  -2   6  13       10.97        6.01      2.06 o
  -1   6  13      427.80      454.71      8.49 o
   0   6  13        6.02        3.62      1.84 o
   1   6  13        0.04        1.89      1.86 o
   2   6  13       84.21       83.86      4.41 o
   3   6  13        0.17        0.32      1.51 o
   4   6  13        2.82        4.37      2.47 o
  -9   7  13        6.04        4.65      1.97 o
  -8   7  13        8.20        5.36      2.87 o
  -7   7  13       85.92       97.74      3.70 o
  -6   7  13        5.42        3.39      1.14 o
  -5   7  13       16.64       11.54      1.64 o
  -4   7  13       52.48       58.28      3.55 o
  -3   7  13        1.18        2.96      1.59 o
  -2   7  13       88.54       85.44     19.64 o
  -1   7  13       27.79       18.09      2.71 o
   0   7  13        0.28        1.31      1.84 o
   1   7  13      108.90       95.81      5.81 o
   2   7  13       86.94       92.14      5.85 o
   3   7  13        7.43        2.38      2.03 o
   4   7  13       24.77       27.91      3.95 o
  -9   8  13        0.59        1.53      1.82 o
  -8   8  13        0.83        1.82      2.73 o
  -7   8  13        0.50        3.77      2.37 o
  -6   8  13        0.53        1.81      1.14 o
  -5   8  13        9.54        5.99      2.63 o
  -4   8  13       32.17       31.13      2.93 o
  -3   8  13      106.26      117.80      6.61 o
  -2   8  13       65.30       66.19      6.23 o
  -1   8  13        2.28        3.60      2.86 o
   0   8  13       25.08       20.54      3.55 o
   1   8  13       15.35       15.02      3.52 o
   2   8  13       17.12       14.87      3.24 o
   3   8  13       65.52       70.99      5.63 o
  -7   9  13       40.84       31.61      3.69 o
  -6   9  13        3.65        1.75      1.95 o
  -5   9  13        8.38        9.83      2.05 o
  -4   9  13        7.51        7.85      1.74 o
  -3   9  13       23.78       17.09      2.49 o
  -2   9  13       25.23       14.99      3.03 o
  -1   9  13      137.99      156.40      6.29 o
   0   9  13       25.53       16.57      3.43 o
   1   9  13        1.21        2.93      2.16 o
   2   9  13       62.07       58.04      4.49 o
  -7  10  13        0.49       10.90      2.75 o
  -6  10  13        4.22        1.49      2.40 o
  -5  10  13        3.66        2.33      2.26 o
  -4  10  13        1.57        1.04      1.01 o
  -3  10  13        9.40        7.05      1.57 o
  -2  10  13      113.41      127.59      4.59 o
  -1  10  13        0.21        2.91      1.43 o
   0  10  13        0.94        5.89      2.45 o
   1  10  13        3.82        5.03      1.93 o
  -6  11  13        6.77        7.42      3.02 o
  -5  11  13        0.32        3.49      2.48 o
  -4  11  13       37.60       33.01      4.28 o
  -3  11  13        7.38        7.95      2.01 o
  -2  11  13        2.35        4.82      2.30 o
  -1  11  13       38.10       38.75      9.42 o
   0 -15  14       12.43       21.21      4.54 o
   1 -15  14      107.92      120.78      4.44 o
   2 -15  14      198.28      217.19      7.83 o
   3 -15  14       69.57       76.05      4.24 o
  -2 -14  14       83.35       73.61      5.19 o
  -1 -14  14       23.45       34.69      4.17 o
   0 -14  14      159.41      195.57     11.04 o
   1 -14  14        8.58        8.86      2.35 o
   2 -14  14        5.48        7.10      2.09 o
   3 -14  14      109.93      113.96      8.51 o
   4 -14  14        0.05        5.11      1.83 o
   5 -14  14      128.02      133.18      9.47 o
  -3 -13  14       24.63       25.37      3.93 o
  -2 -13  14        1.45        1.50      1.99 o
  -1 -13  14       42.14       52.25      4.66 o
   0 -13  14       66.23       74.41      3.50 o
   1 -13  14       18.04       14.65      2.89 o
   2 -13  14        1.27        1.94      1.36 o
   3 -13  14        6.67        2.73      1.60 o
   4 -13  14        0.01        2.23      1.77 o
   5 -13  14        2.11        4.34      1.90 o
   6 -13  14        8.21        8.77      2.09 o
  -4 -12  14        0.27        1.76      1.64 o
  -3 -12  14      262.44      323.08      8.11 o
  -2 -12  14        2.40       -0.90      1.38 o
  -1 -12  14       30.28       49.69      5.16 o
   0 -12  14       21.75       21.50      2.64 o
   1 -12  14       64.30       69.08      3.76 o
   2 -12  14      159.22      183.50      5.68 o
   3 -12  14        1.15       -0.47      0.96 o
   4 -12  14       12.92        6.82      2.27 o
   5 -12  14        2.00        2.31      1.92 o
   6 -12  14       37.58       28.58     12.08 o
  -5 -11  14       95.12      103.57      6.57 o
  -4 -11  14        7.45        2.89      1.79 o
  -3 -11  14      240.53      329.82      8.00 o
  -2 -11  14        0.26        4.75      2.35 o
  -1 -11  14       78.45       75.52      4.66 o
   0 -11  14        7.15        5.04      1.74 o
   1 -11  14        2.22        8.41      4.19 o
   2 -11  14      187.09      224.75      5.66 o
   3 -11  14       25.83       17.08      4.83 o
   4 -11  14       48.09       35.96      3.14 o
   5 -11  14       51.59       52.05      9.61 o
   6 -11  14       13.03        8.00      2.03 o
   7 -11  14        2.00        1.80      1.33 o
  -6 -10  14        0.22        1.21      1.61 o
  -5 -10  14       45.59       31.98      3.34 o
  -4 -10  14       29.48       26.36      4.41 o
  -3 -10  14       13.84       13.38      3.23 o
  -2 -10  14      209.71      192.53      7.76 o
  -1 -10  14       88.99       85.10      3.42 o
   0 -10  14      295.80      306.93      6.72 o
   1 -10  14       26.57       28.37      3.05 o
   2 -10  14       13.45       13.37      4.02 o
   3 -10  14      726.54      765.45     16.13 o
   4 -10  14       34.74       30.11      7.29 o
   5 -10  14      185.85      215.50      6.06 o
   6 -10  14       22.99       23.60      5.43 o
   7 -10  14       69.42       65.32      4.30 o
  -6  -9  14      129.59      169.60      7.06 o
  -5  -9  14        6.46        4.10      1.78 o
  -4  -9  14       23.15       16.37      3.12 o
  -3  -9  14       53.75       43.43      4.17 o
  -2  -9  14        1.08        3.47      1.74 o
  -1  -9  14      280.69      271.08      8.66 o
   0  -9  14        4.20        7.16      2.15 o
   1  -9  14      262.23      257.88      5.09 o
   2  -9  14      202.67      198.72     12.15 o
   3  -9  14        0.27        1.67      1.15 o
   4  -9  14       65.91       60.49      3.45 o
   5  -9  14       28.41       27.15      9.59 o
   6  -9  14       25.02       16.74      2.31 o
   7  -9  14        0.24        0.32      1.10 o
  -7  -8  14       15.68       13.13      3.86 o
  -6  -8  14       63.64       66.03      4.67 o
  -5  -8  14      172.90      182.47      6.72 o
  -4  -8  14       74.23       62.48      3.06 o
  -3  -8  14      308.46      327.89      7.49 o
  -2  -8  14       72.61       58.25      2.99 o
  -1  -8  14       90.77       93.50      4.53 o
   0  -8  14      198.09      188.08     18.32 o
   1  -8  14       58.30       72.39      5.46 o
   2  -8  14      229.28      216.22      6.40 o
   3  -8  14      129.06      117.79     17.60 o
   4  -8  14       66.15       62.20      5.10 o
   5  -8  14      152.03      160.70     13.12 o
   6  -8  14       25.26       24.86      3.39 o
   7  -8  14        1.48        2.96      1.54 o
  -7  -7  14       11.44        9.66      2.58 o
  -6  -7  14       24.44       17.26      3.80 o
  -5  -7  14       71.66       58.28      5.00 o
  -4  -7  14        9.39        7.45      1.81 o
  -3  -7  14       18.91       15.17      2.91 o
  -2  -7  14      321.02      302.49      7.81 o
  -1  -7  14        4.64        6.48      2.46 o
   0  -7  14       52.96       29.20      2.99 o
   1  -7  14       31.89       28.67      1.85 o
   2  -7  14        9.23        4.28      1.17 o
   3  -7  14       22.26       11.23      2.00 o
   4  -7  14       21.58       18.15      3.85 o
   5  -7  14       11.38       23.60      5.37 o
   6  -7  14      151.63      153.07      4.83 o
   7  -7  14        0.02        2.71      1.53 o
  -8  -6  14        1.40        4.22      2.36 o
  -7  -6  14        4.90        1.59      2.23 o
  -6  -6  14      112.67      126.89      6.45 o
  -5  -6  14       65.86       53.38      4.28 o
  -4  -6  14       72.59       62.70      4.71 o
  -3  -6  14      286.84      309.11      8.22 o
  -2  -6  14       17.80       19.37      3.97 o
  -1  -6  14        8.68        7.56      1.61 o
   0  -6  14       28.60       19.38      2.08 o
   1  -6  14       61.47       38.86      2.31 o
   2  -6  14       69.68       63.89      4.53 o
   3  -6  14       71.96       87.82     14.91 o
   4  -6  14        1.88        7.93      3.15 o
   5  -6  14        0.01        2.33      2.16 o
   6  -6  14       68.70       84.68      5.80 o
   7  -6  14      128.93      121.34      4.31 o
   8  -6  14       79.07       80.02      9.92 o
  -8  -5  14        5.97       10.30      3.75 o
  -7  -5  14       19.19       23.57      4.99 o
  -6  -5  14      102.06      110.32      6.43 o
  -5  -5  14      132.24      143.23      6.01 o
  -4  -5  14        5.94        1.50      1.78 o
  -3  -5  14        6.62        6.13      1.90 o
  -2  -5  14      864.37      964.35     10.60 o
  -1  -5  14      230.21      199.83     10.66 o
   0  -5  14      105.36       93.85      9.00 o
   1  -5  14      148.83      127.26      5.45 o
   2  -5  14        0.56        6.01      3.35 o
   3  -5  14       54.71       42.37      8.90 o
   4  -5  14      111.66      109.58     12.04 o
   5  -5  14      258.70      265.12      7.29 o
   6  -5  14       45.68       43.48      4.07 o
   7  -5  14        5.97        2.26      1.99 o
  -9  -4  14        0.70        4.79      2.80 o
  -8  -4  14       45.34       42.71      5.26 o
  -7  -4  14       14.41       21.30      4.44 o
  -6  -4  14        0.34        3.40      2.54 o
  -5  -4  14        0.41        0.97      1.19 o
  -4  -4  14      550.68      643.00      9.97 o
  -3  -4  14      280.17      314.81      7.78 o
  -2  -4  14     1699.22     1965.40     63.13 o
  -1  -4  14      260.59      270.72      5.25 o
   0  -4  14      925.98      960.08     41.98 o
   1  -4  14      110.84      116.13      2.87 o
   2  -4  14       12.00        9.43      2.85 o
   3  -4  14      411.60      393.69     42.24 o
   4  -4  14       90.95       87.76      5.68 o
   5  -4  14       77.66       85.46      7.55 o
   6  -4  14      102.92       85.77      4.15 o
  -9  -3  14       19.48       27.18      4.38 o
  -8  -3  14        0.06        3.53      3.03 o
  -7  -3  14       14.57       11.90      3.34 o
  -6  -3  14      110.01      107.74      6.08 o
  -5  -3  14        1.78        5.42      2.12 o
  -4  -3  14      219.46      201.66      6.78 o
  -3  -3  14       32.13       45.04      4.89 o
  -2  -3  14      298.75      313.66     13.34 o
  -1  -3  14      257.01      237.41      8.91 o
   0  -3  14      117.99      140.89     15.36 o
   1  -3  14      261.93      255.66     10.23 o
   2  -3  14        3.31        2.95      2.93 o
   3  -3  14       12.26        5.22      3.21 o
   4  -3  14      150.02      140.55     17.09 o
   5  -3  14      118.14      112.73      3.08 o
  -9  -2  14       11.03        9.74      3.73 o
  -8  -2  14      624.73      883.73     11.16 o
  -7  -2  14        0.03        0.40      1.45 o
  -6  -2  14        0.14        0.89      2.17 o
  -5  -2  14       84.59      105.13      6.22 o
  -4  -2  14       40.61       22.91      2.45 o
  -3  -2  14      573.35      593.75     19.96 o
  -2  -2  14       59.42       83.42      7.27 o
  -1  -2  14      166.13      180.37      5.27 o
   0  -2  14      778.33      764.04     80.45 o
   1  -2  14        7.49        4.94      1.19 o
   2  -2  14      508.82      466.24     53.39 o
   3  -2  14       69.46       72.84      2.50 o
   4  -2  14      147.24      119.12      3.95 o
   5  -2  14       54.40       45.57      3.69 o
   6  -2  14       14.54       24.28      3.74 o
  -9  -1  14       17.64       22.28      4.17 o
  -8  -1  14       47.50       73.20      6.19 o
  -7  -1  14        9.98        4.11      1.87 o
  -6  -1  14       63.78       56.17      5.02 o
  -5  -1  14       65.06       62.73      4.89 o
  -4  -1  14        0.67        3.46      3.22 o
  -3  -1  14        7.14        5.10      1.30 o
  -2  -1  14      712.82      754.82     39.91 o
  -1  -1  14       76.95       64.97      4.73 o
   0  -1  14      100.72      103.43     12.89 o
   1  -1  14      309.79      299.16     14.53 o
   2  -1  14        4.82       12.00      5.41 o
   3  -1  14        0.01        1.80      1.01 o
   4  -1  14        3.60        3.28      1.55 o
   5  -1  14        1.09        2.59      1.60 o
   6  -1  14       75.12       76.65      5.04 o
   7  -1  14       30.65       24.60      3.13 o
  -9   0  14       16.33       23.95      5.43 o
  -8   0  14      102.05      129.41      7.09 o
  -7   0  14       44.45       42.72      4.79 o
  -6   0  14        8.82        2.63      1.65 o
  -5   0  14        8.44       16.99      3.41 o
  -4   0  14      112.05      107.07      6.63 o
  -3   0  14      165.09      130.93      7.40 o
  -2   0  14      755.07      740.87     24.14 o
  -1   0  14      486.39      468.77     18.09 o
   0   0  14       36.70       41.27      5.37 o
   1   0  14        1.18        5.54      3.18 o
   2   0  14       71.96       55.78      2.32 o
   3   0  14      206.19      203.22      6.82 o
   4   0  14      253.65      278.94      7.34 o
   5   0  14        0.02        1.91      1.72 o
   6   0  14       80.53       85.04      5.22 o
   7   0  14      173.05      218.65      6.52 o
  -9   1  14        0.09        1.85      2.08 o
  -8   1  14       22.68       21.42      4.45 o
  -7   1  14        1.91        0.73      1.53 o
  -6   1  14       19.53       20.29      4.25 o
  -5   1  14        0.70        0.81      0.92 o
  -4   1  14       41.68       35.02      2.41 o
  -3   1  14       30.01       30.42      6.14 o
  -2   1  14      172.24      187.93     19.24 o
  -1   1  14       18.19        9.24      1.25 o
   0   1  14       44.46       35.63      2.90 o
   1   1  14       32.40       24.26      6.05 o
   2   1  14        9.04        9.64      2.70 o
   3   1  14        1.06        1.31      1.50 o
   4   1  14      248.34      262.55      7.83 o
   5   1  14       13.97        4.25      2.36 o
   6   1  14        5.54        7.34      2.07 o
  -9   2  14        0.53        2.87      3.42 o
  -8   2  14       86.22       93.38      6.58 o
  -7   2  14        1.78        3.08      2.13 o
  -6   2  14      172.33      179.77      6.25 o
  -5   2  14        3.20        3.15      1.15 o
  -4   2  14        1.53        1.18      1.10 o
  -3   2  14        6.18        3.12      1.22 o
  -2   2  14       11.42       11.48      6.48 o
  -1   2  14     1236.84     1308.28     55.48 o
   0   2  14      148.91      161.90      7.00 o
   1   2  14      213.93      249.78      8.06 o
   2   2  14       60.30       51.10      4.69 o
   3   2  14      211.30      190.17      6.58 o
   4   2  14       56.17       52.73      4.34 o
   5   2  14       14.75       15.41      2.96 o
   6   2  14        0.74        7.86      3.53 o
  -9   3  14       11.88        3.82      1.99 o
  -8   3  14        2.77        3.66      1.45 o
  -7   3  14       50.38       47.44      2.82 o
  -6   3  14        2.56        2.80      1.12 o
  -5   3  14        0.11        2.18      0.80 o
  -4   3  14      122.96      117.16      3.26 o
  -3   3  14      189.67      187.67      6.80 o
  -2   3  14      351.90      356.11      4.61 o
  -1   3  14       17.85       39.38      5.75 o
   0   3  14       33.31       44.44      4.55 o
   1   3  14       53.69       50.01      3.33 o
   2   3  14       33.72       24.57      2.31 o
   3   3  14        4.68        1.61      1.71 o
   4   3  14      111.97      135.44      6.24 o
   5   3  14      274.12      395.52      8.95 o
  -9   4  14        0.00        2.01      1.46 o
  -8   4  14       60.39       73.87      4.61 o
  -7   4  14       13.26       16.03      4.23 o
  -6   4  14       80.82       73.68      3.22 o
  -5   4  14      130.40      130.10      3.85 o
  -4   4  14        0.71        3.05      1.23 o
  -3   4  14       96.94       94.44      8.60 o
  -2   4  14       48.29       35.31      4.77 o
  -1   4  14       99.45      102.99      6.22 o
   0   4  14        0.01        2.15      1.92 o
   1   4  14       50.90       50.74      4.34 o
   2   4  14       32.53       28.01      3.17 o
   3   4  14       15.28       20.11      4.52 o
   4   4  14        1.11        1.81      1.82 o
   5   4  14       23.37       20.71      3.90 o
  -9   5  14        8.54        5.31      2.21 o
  -8   5  14       18.94       19.02      2.61 o
  -7   5  14       81.50       90.80      3.66 o
  -6   5  14       30.13       27.74      1.91 o
  -5   5  14        7.62        3.20      1.39 o
  -4   5  14        3.36        2.98      1.05 o
  -3   5  14      189.23      191.27      6.50 o
  -2   5  14      218.58      216.14      6.88 o
  -1   5  14      264.14      234.61      6.62 o
   0   5  14       10.48        5.43      2.60 o
   1   5  14       47.69       40.44      4.99 o
   2   5  14      170.59      190.23      7.07 o
   3   5  14       25.60       34.23      4.85 o
   4   5  14       11.31       10.96      2.76 o
  -9   6  14        6.86        2.67      2.54 o
  -8   6  14        0.73        3.08      1.86 o
  -7   6  14       54.04       52.75      8.28 o
  -6   6  14        3.18        3.47      1.16 o
  -5   6  14        6.85        3.01      1.83 o
  -4   6  14       18.13       27.74      4.42 o
  -3   6  14       19.30       11.50      2.82 o
  -2   6  14      336.54      311.95      7.98 o
  -1   6  14       47.64       35.85      4.09 o
   0   6  14       31.13       28.83      3.61 o
   1   6  14        0.70        3.94      1.48 o
   2   6  14       55.46       64.11      4.99 o
   3   6  14       16.98       19.86      3.86 o
   4   6  14       45.36       47.04      5.12 o
  -8   7  14        4.85        2.69      2.25 o
  -7   7  14        0.18        3.30      1.49 o
  -6   7  14       28.29       25.92      2.60 o
  -5   7  14        0.61        3.29      2.35 o
  -4   7  14      169.63      213.87     21.51 o
  -3   7  14       20.67       13.11      2.80 o
  -2   7  14        1.07        0.77      1.40 o
  -1   7  14        0.60        0.57      1.49 o
   0   7  14       24.11       17.42      2.44 o
   1   7  14       28.88       30.67      3.98 o
   2   7  14        1.01        4.10      2.45 o
   3   7  14        5.41        4.20      2.77 o
  -8   8  14       14.15        9.97      2.68 o
  -7   8  14        5.43        3.39      2.66 o
  -6   8  14        1.59        2.88      1.21 o
  -5   8  14       29.45       32.29      2.97 o
  -4   8  14       14.85       23.03      8.28 o
  -3   8  14       10.68        6.51      1.84 o
  -2   8  14       13.38        7.48      2.62 o
  -1   8  14       18.29       16.69      3.65 o
   0   8  14        1.34        3.37      2.54 o
   1   8  14        6.24        4.71      3.05 o
   2   8  14        0.04        2.78      2.15 o
  -7   9  14       31.69       37.75      4.53 o
  -6   9  14        0.45        7.74      2.64 o
  -5   9  14       31.70       25.01      4.31 o
  -4   9  14       44.70       46.86      6.51 o
  -3   9  14        7.65        6.77      1.56 o
  -2   9  14       23.10       15.20      3.64 o
  -1   9  14        1.45        1.58      1.85 o
   0   9  14       57.47       64.42      6.27 o
   1   9  14       60.49       53.43      5.31 o
  -6  10  14        3.11        8.89      2.82 o
  -5  10  14        0.09        2.49      2.18 o
  -4  10  14       18.48       13.40      2.51 o
  -3  10  14        0.01        2.27      1.28 o
  -2  10  14       21.35       19.29      5.26 o
  -1  10  14       16.60       11.69      3.07 o
  -1 -14  15       12.79       18.58      3.85 o
   0 -14  15        9.27       15.31      4.16 o
   1 -14  15       48.03       57.81      5.95 o
   2 -14  15        0.05        2.86      1.46 o
   3 -14  15       73.03       90.36      4.47 o
   4 -14  15       74.36       82.07      4.31 o
  -2 -13  15      104.89      104.02      5.81 o
  -1 -13  15       62.98       66.94      5.42 o
   0 -13  15        7.87        3.62      1.54 o
   1 -13  15       93.92       80.24      4.06 o
   2 -13  15       11.54       10.48      5.24 o
   3 -13  15      169.09      207.75      5.48 o
   4 -13  15       15.00       12.87      2.77 o
   5 -13  15       53.67       60.58      7.57 o
  -4 -12  15       15.92        8.79      2.64 o
  -3 -12  15       27.86       30.90      4.17 o
  -2 -12  15        0.42        2.54      1.62 o
  -1 -12  15       85.45       84.65      5.43 o
   0 -12  15       87.58       86.64      5.80 o
   1 -12  15       52.28       49.59      5.10 o
   2 -12  15       12.47        4.82      2.96 o
   3 -12  15        1.68        3.29      1.65 o
   4 -12  15      110.76      119.83      7.93 o
   5 -12  15       86.46      127.77     24.32 o
  -5 -11  15       93.20      102.49      6.15 o
  -4 -11  15       39.15       37.91      3.91 o
  -3 -11  15       28.33       46.02      6.12 o
  -2 -11  15       47.83       51.53      4.61 o
  -1 -11  15      337.51      395.09      5.62 o
   0 -11  15       68.67       67.80     11.39 o
   1 -11  15      151.65      166.43     12.92 o
   2 -11  15       63.15       58.03      3.35 o
   3 -11  15        0.04        0.78      1.75 o
   4 -11  15        1.13        1.40      1.31 o
   5 -11  15       39.37       42.95      4.71 o
   6 -11  15        7.35        6.06      2.06 o
  -5 -10  15        2.86        4.34      2.39 o
  -4 -10  15      151.46      152.94      6.22 o
  -3 -10  15      392.14      463.25      9.41 o
  -2 -10  15       64.98       61.39      5.91 o
  -1 -10  15      110.32      111.82      9.53 o
   0 -10  15       30.84       21.53      2.05 o
   1 -10  15      283.62      276.80     16.61 o
   2 -10  15       17.19       12.63      2.29 o
   3 -10  15        1.54        1.82      1.63 o
   4 -10  15      198.03      202.21     11.20 o
   5 -10  15       28.48       30.20      6.92 o
   6 -10  15        3.92        5.77      3.01 o
  -6  -9  15       14.09       14.29      3.62 o
  -5  -9  15        0.01        1.28      1.21 o
  -4  -9  15        7.58        5.24      1.88 o
  -3  -9  15        0.00        1.51      2.25 o
  -2  -9  15      139.79      154.85      7.18 o
  -1  -9  15      112.91      114.14     10.55 o
   0  -9  15        1.02        0.20      1.02 o
   1  -9  15       77.71       67.79      3.87 o
   2  -9  15       71.99       77.40      4.30 o
   3  -9  15       97.45       86.72      3.40 o
   4  -9  15       26.74       23.90      2.96 o
   5  -9  15       37.62       35.01      3.81 o
   6  -9  15        0.49        4.44      1.79 o
   7  -9  15      146.22      170.23     12.29 o
  -7  -8  15       10.27        8.16      2.61 o
  -6  -8  15        1.71        5.76      2.45 o
  -5  -8  15       55.62       46.33      4.27 o
  -4  -8  15        0.22        1.53      1.83 o
  -3  -8  15       12.17        6.13      2.47 o
  -2  -8  15      319.58      358.61     19.86 o
  -1  -8  15        0.03        3.44      1.50 o
   0  -8  15        7.43        5.68      2.84 o
   1  -8  15       20.24       10.93      2.74 o
   2  -8  15       70.28       58.88      4.24 o
   3  -8  15      254.61      233.60      6.91 o
   4  -8  15      184.62      177.89      4.73 o
   5  -8  15       74.08       72.88     12.20 o
   6  -8  15        1.70        5.37      2.06 o
   7  -8  15      128.09      139.98      6.95 o
  -7  -7  15       15.82       15.60      3.53 o
  -6  -7  15        3.42        5.90      2.35 o
  -5  -7  15      169.53      179.75      6.90 o
  -4  -7  15       32.84       31.02      3.66 o
  -3  -7  15        0.01        4.56      2.60 o
  -2  -7  15       28.80       24.95      3.85 o
  -1  -7  15        1.05        3.12      2.21 o
   0  -7  15      101.67       80.07      4.18 o
   1  -7  15        7.44        7.23      1.33 o
   2  -7  15      301.56      307.99     28.45 o
   3  -7  15      133.44      105.38      3.80 o
   4  -7  15       52.20       49.68      4.63 o
   5  -7  15       47.20       44.06      4.47 o
   6  -7  15       24.94       25.71      3.17 o
   7  -7  15        0.05        2.69      1.47 o
  -7  -6  15       28.56       22.47      4.54 o
  -6  -6  15        3.07        1.94      1.74 o
  -5  -6  15       67.30       64.68      5.41 o
  -4  -6  15        0.06        0.63      2.37 o
  -3  -6  15       35.43       30.29      3.58 o
  -2  -6  15        1.38        3.03      2.10 o
  -1  -6  15       53.84       59.53      4.12 o
   0  -6  15        3.26        3.07      1.24 o
   1  -6  15       83.68       81.32      7.44 o
   2  -6  15       41.00       40.55      3.58 o
   3  -6  15       17.39       20.46      4.43 o
   4  -6  15      424.72      387.53      7.87 o
   5  -6  15        0.16        6.33      2.61 o
   6  -6  15      187.25      212.92      6.90 o
   7  -6  15       39.74       44.94      3.33 o
  -8  -5  15        0.27        2.49      1.82 o
  -7  -5  15        1.53        3.39      2.21 o
  -6  -5  15        9.17        7.87      2.46 o
  -5  -5  15       72.24       69.79      5.24 o
  -4  -5  15        0.77        3.83      2.70 o
  -3  -5  15      157.92      129.80      4.50 o
  -2  -5  15        9.71        9.36      3.39 o
  -1  -5  15      103.88       90.79     10.39 o
   0  -5  15        0.77        1.43      1.06 o
   1  -5  15       26.71       25.92      2.15 o
   2  -5  15      621.92      648.22     18.56 o
   3  -5  15        4.26        3.40      1.70 o
   4  -5  15       56.87       36.44      4.56 o
   5  -5  15      219.51      191.17      6.92 o
   6  -5  15        1.29        6.48      2.91 o
  -8  -4  15       15.82       14.16      3.64 o
  -7  -4  15      128.54      147.38      6.80 o
  -6  -4  15       13.95       13.62      3.94 o
  -5  -4  15        7.29        9.56      3.23 o
  -4  -4  15      700.60      792.34     10.12 o
  -3  -4  15       97.83       88.17      4.42 o
  -2  -4  15      400.52      464.99     20.16 o
  -1  -4  15      581.73      567.90     28.47 o
   0  -4  15       28.89       31.48      3.13 o
   1  -4  15      129.05      132.71     16.00 o
   2  -4  15        5.32        2.34      1.12 o
   3  -4  15       31.90       32.38      2.48 o
   4  -4  15        8.77        5.09      1.32 o
   5  -4  15       18.36       18.72      3.00 o
  -8  -3  15       44.70       41.54      6.00 o
  -7  -3  15       37.76       41.05      4.01 o
  -6  -3  15        0.13        3.11      1.85 o
  -5  -3  15        1.88        7.57      2.23 o
  -4  -3  15       20.02       27.97      5.66 o
  -3  -3  15        0.35        7.37      3.05 o
  -2  -3  15      336.66      339.92     14.80 o
  -1  -3  15       70.48       99.86      3.56 o
   0  -3  15       33.51       23.88      7.13 o
   1  -3  15        0.11        1.53      1.07 o
   2  -3  15      279.07      266.78     35.02 o
   3  -3  15       48.23       50.95      6.07 o
   4  -3  15       34.30       26.88      8.40 o
   5  -3  15       46.42       43.29      3.23 o
  -9  -2  15       14.77       12.76      4.57 o
  -8  -2  15       23.37       36.67      5.90 o
  -7  -2  15       54.60       69.02      6.67 o
  -6  -2  15       18.01        8.72      2.17 o
  -5  -2  15        5.13       10.30      2.77 o
  -4  -2  15      295.97      289.81      8.07 o
  -3  -2  15        0.52        4.02      2.91 o
  -2  -2  15      300.31      325.04      7.21 o
  -1  -2  15       35.20       33.28      2.73 o
   0  -2  15      285.28      289.03      7.40 o
   1  -2  15        4.03        3.17      1.20 o
   2  -2  15       13.44       11.67      1.94 o
   3  -2  15       52.37       44.76      3.31 o
   4  -2  15      123.34      155.17      5.47 o
   5  -2  15       26.24       37.45      4.40 o
   6  -2  15       18.29       22.22      3.24 o
  -9  -1  15        6.32        5.80      2.48 o
  -8  -1  15        0.38        5.83      2.60 o
  -7  -1  15        2.12        0.02      1.62 o
  -6  -1  15       17.85        9.98      2.63 o
  -5  -1  15      165.89      163.80      6.02 o
  -4  -1  15       75.07       78.13      7.04 o
  -3  -1  15      273.23      267.63     14.70 o
  -2  -1  15       10.19       10.27      2.99 o
  -1  -1  15       13.93       14.96      2.14 o
   0  -1  15        1.28        1.09      1.01 o
   1  -1  15       45.78       44.41      2.40 o
   2  -1  15      146.37      141.51      5.88 o
   3  -1  15       30.46       29.15      3.70 o
   4  -1  15      162.62      149.81      5.49 o
   5  -1  15      164.70      191.52      6.23 o
   6  -1  15       21.57       23.34      3.47 o
  -9   0  15       13.55       20.62      4.55 o
  -8   0  15       37.50       52.40      5.77 o
  -7   0  15       61.03       61.98      5.33 o
  -6   0  15       10.45        3.60      1.49 o
  -5   0  15      112.94      100.71      5.42 o
  -4   0  15      295.19      335.95     11.67 o
  -3   0  15       49.71       42.75      4.23 o
  -2   0  15       20.75       23.03      6.79 o
  -1   0  15       11.17        6.14      1.12 o
   0   0  15       18.40       12.75      1.21 o
   1   0  15      535.99      512.41     61.33 o
   2   0  15        1.96        1.70      1.98 o
   3   0  15       31.56       27.37      3.58 o
   4   0  15      557.88      621.73      9.45 o
   5   0  15        4.34        3.77      1.87 o
   6   0  15        0.15        3.25      2.51 o
  -9   1  15        1.36        3.74      2.35 o
  -8   1  15        0.19        2.48      2.18 o
  -7   1  15        1.09        1.06      1.61 o
  -6   1  15       20.95       13.32      2.23 o
  -5   1  15        0.99        3.86      1.60 o
  -4   1  15       49.99       50.35      3.41 o
  -3   1  15      313.25      340.66     13.07 o
  -2   1  15      531.40      572.63     31.96 o
  -1   1  15        0.78        1.64      0.96 o
   0   1  15      306.61      321.05     13.04 o
   1   1  15       19.48       14.35      2.23 o
   2   1  15      564.93      684.55     10.06 o
   3   1  15       33.96       34.56      4.05 o
   4   1  15        0.01        4.27      2.15 o
   5   1  15      218.01      268.34      7.50 o
   6   1  15        3.63        4.29      2.09 o
  -9   2  15       56.51       65.92      5.77 o
  -8   2  15        5.95        3.87      2.40 o
  -7   2  15       83.77       84.57      6.07 o
  -6   2  15       30.67       26.23      3.98 o
  -5   2  15       17.55       11.83      2.05 o
  -4   2  15      128.47      112.11      3.53 o
  -3   2  15       44.06       42.81      2.65 o
  -2   2  15       70.73       60.74      6.23 o
  -1   2  15       33.39       39.03      6.06 o
   0   2  15       53.24       52.15      4.39 o
   1   2  15      125.73      105.37      5.41 o
   2   2  15       57.83       59.71      5.57 o
   3   2  15       62.86       71.06      5.66 o
   4   2  15       52.13       48.18      4.66 o
   5   2  15       49.75       45.66      4.44 o
  -9   3  15       34.55       50.44      5.49 o
  -8   3  15       20.22       24.65      4.29 o
  -7   3  15        0.10        3.89      3.01 o
  -6   3  15       41.38       39.53      3.85 o
  -5   3  15        1.42        2.42      1.20 o
  -4   3  15       47.32       37.26      2.71 o
  -3   3  15        3.95        2.87      1.03 o
  -2   3  15        1.31        1.25      2.12 o
  -1   3  15       48.96       67.47      5.99 o
   0   3  15        0.00        3.05      1.47 o
   1   3  15        0.86        1.37      1.65 o
   2   3  15        0.06        2.08      1.48 o
   3   3  15        3.95        3.45      2.21 o
   4   3  15       35.94       31.92      4.13 o
   5   3  15       21.27       33.89      3.95 o
  -9   4  15        0.33        1.52      1.64 o
  -8   4  15       62.94       68.66      4.92 o
  -7   4  15        5.26        3.75      2.06 o
  -6   4  15        0.05        2.29      1.42 o
  -5   4  15        9.78        3.98      1.26 o
  -4   4  15      111.91      111.41     10.77 o
  -3   4  15       19.92       15.40      3.55 o
  -2   4  15      137.12      109.95      5.60 o
  -1   4  15      434.77      430.78      9.12 o
   0   4  15        1.32        0.71      1.43 o
   1   4  15       22.37       18.73      2.70 o
   2   4  15       59.39       61.14      5.51 o
   3   4  15      119.76      122.97      6.00 o
   4   4  15      114.72      161.82      7.44 o
  -8   5  15        1.66        1.47      1.53 o
  -7   5  15        2.40        1.28      1.35 o
  -6   5  15        0.98        1.85      1.25 o
  -5   5  15        0.08       -0.08      0.80 o
  -4   5  15        8.99        4.57      2.10 o
  -3   5  15      256.04      279.69      7.25 o
  -2   5  15        0.14        0.48      2.57 o
  -1   5  15       11.26        6.56      2.75 o
   0   5  15      163.52      180.62      6.85 o
   1   5  15        1.09        1.67      1.81 o
   2   5  15       83.15       80.58      6.11 o
   3   5  15       14.22       18.16      3.36 o
   4   5  15        9.12       12.87      4.65 o
  -8   6  15       15.97        4.84      1.37 o
  -7   6  15       22.20       26.65      3.75 o
  -6   6  15        8.51        4.39      1.99 o
  -5   6  15       75.92       65.04      5.09 o
  -4   6  15      195.34      212.83      6.29 o
  -3   6  15        0.02        3.42      2.93 o
  -2   6  15        0.83        1.88      1.79 o
  -1   6  15       12.29        8.93      2.11 o
   0   6  15       14.65        8.89      3.40 o
   1   6  15        1.78        3.35      2.05 o
   2   6  15        2.35        6.92      3.04 o
   3   6  15       61.84       69.02      5.48 o
  -7   7  15        4.81        2.11      1.94 o
  -6   7  15       60.74       63.32      4.47 o
  -5   7  15        1.12        4.10      2.40 o
  -4   7  15        0.22        2.25      1.75 o
  -3   7  15       76.88       97.47      5.98 o
  -2   7  15       16.16       10.65      2.48 o
  -1   7  15      138.71      120.61      6.12 o
   0   7  15        3.58        6.06      2.21 o
   1   7  15        0.69        3.99      2.32 o
   2   7  15       79.67       80.09      5.93 o
  -6   8  15        2.46        3.85      1.59 o
  -5   8  15       35.01       31.43      3.84 o
  -4   8  15       10.22        4.80      2.94 o
  -3   8  15       98.07       94.90      5.67 o
  -2   8  15        1.05        0.81      1.26 o
  -1   8  15        4.64        5.58      2.20 o
   0   8  15       20.43       20.72      3.78 o
   1   8  15        9.86        3.70      2.93 o
  -6   9  15       33.59       48.49      4.59 o
  -5   9  15        1.88        3.23      1.58 o
  -4   9  15       18.45       13.92      4.19 o
  -3   9  15        0.28        2.24      1.77 o
  -2   9  15        0.00        1.51      1.81 o
  -1   9  15       80.16       85.72      6.05 o
   0   9  15       22.70       31.80      4.75 o
  -4  10  15        7.02        5.53      2.33 o
  -3  10  15        0.92        1.93      2.11 o
   1 -14  16       90.24       93.62      4.31 o
  -2 -13  16       70.90       71.12      5.46 o
  -1 -13  16      101.10      112.84      6.75 o
   0 -13  16      184.28      237.97      5.36 o
   1 -13  16       13.92        4.76      2.63 o
   2 -13  16        2.87        4.07      2.09 o
   3 -13  16        7.49        9.16      4.04 o
   4 -13  16        4.43        6.86      2.15 o
  -3 -12  16        1.12        4.00      2.61 o
  -2 -12  16      143.41      159.78      7.27 o
  -1 -12  16        5.01       10.72      3.24 o
   0 -12  16       17.09       18.59      2.79 o
   1 -12  16      162.60      176.09      5.19 o
   2 -12  16       22.32       24.25      4.38 o
   3 -12  16      249.60      281.67      5.68 o
   4 -12  16        0.24        2.67      1.61 o
   5 -12  16      161.41      204.40     20.55 o
  -4 -11  16        0.89        2.16      2.22 o
  -3 -11  16       47.28       36.31      4.09 o
  -2 -11  16       56.50       62.06      4.84 o
  -1 -11  16       40.44       47.12      3.17 o
   0 -11  16        7.06        4.38      1.52 o
   1 -11  16        4.82        3.28      1.64 o
   2 -11  16       24.44       21.03      6.44 o
   3 -11  16        7.64        5.06      2.27 o
   4 -11  16        8.60        9.93      1.95 o
   5 -11  16       60.96       58.27      4.01 o
  -5 -10  16      172.38      181.17      7.25 o
  -4 -10  16       14.66        8.11      2.30 o
  -3 -10  16        4.92       11.96      3.62 o
  -2 -10  16      125.89      109.46      5.14 o
  -1 -10  16       83.51       89.78      4.74 o
   0 -10  16       45.42       49.01      2.98 o
   1 -10  16        0.83        2.55      1.39 o
   2 -10  16        5.70        5.95      1.83 o
   3 -10  16        4.60        3.81      1.76 o
   4 -10  16       47.29       42.87      7.66 o
   5 -10  16       11.45        9.28      2.99 o
   6 -10  16        0.51        3.30      1.37 o
  -5  -9  16      117.85      129.15      7.40 o
  -4  -9  16       19.93       15.34      3.83 o
  -3  -9  16        6.51        6.36      2.95 o
  -2  -9  16       15.14       16.86      3.42 o
  -1  -9  16        7.92       11.55      3.28 o
   0  -9  16      118.92      136.76      8.44 o
   1  -9  16        0.82        1.75      1.18 o
   2  -9  16       69.72       60.29      8.08 o
   3  -9  16      133.86      130.98     15.38 o
   4  -9  16       26.31       16.95      4.33 o
   5  -9  16        0.22        2.66      2.81 o
   6  -9  16       19.58       21.10      2.61 o
  -6  -8  16        6.14        8.36      3.54 o
  -5  -8  16        0.79        1.69      1.66 o
  -4  -8  16      179.45      195.35      7.74 o
  -3  -8  16        0.05        4.01      2.07 o
  -2  -8  16      106.88      108.15     12.81 o
  -1  -8  16      163.52      176.23      4.89 o
   0  -8  16       38.75       21.61      2.01 o
   1  -8  16      421.71      408.24      8.47 o
   2  -8  16        9.74        6.69      2.19 o
   3  -8  16       81.83       71.04      4.63 o
   4  -8  16       80.47       61.19      3.68 o
   5  -8  16      174.05      180.69     25.13 o
   6  -8  16        4.38       10.35      2.47 o
  -7  -7  16        0.50        4.91      2.93 o
  -6  -7  16        2.89        4.39      2.48 o
  -5  -7  16       36.97       22.30      3.01 o
  -4  -7  16        0.18        1.63      1.34 o
  -3  -7  16       22.44       18.90      4.44 o
  -2  -7  16        5.42        4.11      1.94 o
  -1  -7  16      223.41      205.44      6.32 o
   0  -7  16      140.15      128.88      5.68 o
   1  -7  16       45.11       44.24      6.98 o
   2  -7  16      153.01      160.16      9.56 o
   3  -7  16       37.08       28.46      3.72 o
   4  -7  16       25.72       13.81      2.82 o
   5  -7  16       11.42        6.89      2.52 o
   6  -7  16        3.52        4.01      1.68 o
  -7  -6  16      104.69      126.92      6.15 o
  -6  -6  16        2.31        3.69      2.12 o
  -5  -6  16       70.26       57.60      3.45 o
  -4  -6  16       52.11       45.14      4.67 o
  -3  -6  16       57.43       45.16      3.85 o
  -2  -6  16      440.14      452.26      8.57 o
  -1  -6  16       35.54       40.76      4.80 o
   0  -6  16      384.32      394.50      5.68 o
   1  -6  16      243.32      246.84     15.05 o
   2  -6  16       27.05       20.70      1.75 o
   3  -6  16      209.55      237.43      8.08 o
   4  -6  16        0.66        0.75      1.63 o
   5  -6  16       10.25        5.76      3.12 o
   6  -6  16       33.91       22.10      2.43 o
  -7  -5  16       14.82       23.86      4.76 o
  -6  -5  16        6.54       15.58      3.63 o
  -5  -5  16        1.26        1.54      1.84 o
  -4  -5  16      228.23      234.17      7.57 o
  -3  -5  16       37.27       27.35      2.54 o
  -2  -5  16        0.31        0.40      1.19 o
  -1  -5  16      182.87      188.21      6.09 o
   0  -5  16      125.50      131.46     11.76 o
   1  -5  16       63.56       56.71      5.66 o
   2  -5  16      103.17       94.54      3.45 o
   3  -5  16        6.30        6.30      1.50 o
   4  -5  16      113.12      101.44      4.14 o
   5  -5  16        9.04        5.57      1.87 o
   6  -5  16        8.33        9.61      3.00 o
  -8  -4  16       31.24       34.85      4.85 o
  -7  -4  16       26.24       22.83      4.51 o
  -6  -4  16       19.81       18.94      3.65 o
  -5  -4  16        8.56        8.92      2.69 o
  -4  -4  16        1.00        6.40      4.41 o
  -3  -4  16        4.84        3.24      1.78 o
  -2  -4  16       12.61        5.73      2.51 o
  -1  -4  16        0.04        1.44      0.99 o
   0  -4  16       74.18       63.55      3.18 o
   1  -4  16      101.99       99.43     11.39 o
   2  -4  16       15.66       10.31      1.86 o
   3  -4  16        0.48        2.47      1.94 o
   4  -4  16      166.05      184.65     22.69 o
  -8  -3  16       18.51        9.15      2.17 o
  -7  -3  16       22.52       40.65      5.28 o
  -6  -3  16        2.55        3.64      2.35 o
  -5  -3  16       31.19       25.46      3.00 o
  -4  -3  16      303.47      331.14      8.11 o
  -3  -3  16       56.30       36.41      3.74 o
  -2  -3  16       34.42       31.38      2.77 o
  -1  -3  16      113.41      112.77      5.84 o
   0  -3  16      221.16      239.44     27.18 o
   1  -3  16        2.76        3.17      1.24 o
   2  -3  16        3.71        4.57      1.47 o
   3  -3  16       35.94       28.53      3.53 o
   4  -3  16       42.18       40.05      2.47 o
   5  -3  16       12.16        5.85      1.97 o
  -8  -2  16        0.06        2.27      2.17 o
  -7  -2  16        5.74        5.74      2.80 o
  -6  -2  16      231.00      258.33      7.52 o
  -5  -2  16       62.31       61.34      5.66 o
  -4  -2  16      576.79      693.74      9.73 o
  -3  -2  16       62.53       55.30      3.69 o
  -2  -2  16      382.49      393.91     28.48 o
  -1  -2  16       36.43       45.86      3.04 o
   0  -2  16        0.12        0.93      1.27 o
   1  -2  16      198.39      195.44      5.72 o
   2  -2  16      130.22      120.17     16.90 o
   3  -2  16       46.25       43.80      5.06 o
   4  -2  16      265.85      264.12      6.40 o
   5  -2  16      147.81      181.37      5.60 o
  -8  -1  16       48.90       52.73      5.59 o
  -7  -1  16        0.10        0.08      2.51 o
  -6  -1  16       87.81       83.22      5.31 o
  -5  -1  16       73.37       64.97      4.71 o
  -4  -1  16       45.19       64.10      3.71 o
  -3  -1  16       13.47        7.74      1.35 o
  -2  -1  16      149.32      182.16      8.35 o
  -1  -1  16      465.06      511.78     12.77 o
   0  -1  16        8.31       17.45      3.28 o
   1  -1  16       50.48       51.77      3.38 o
   2  -1  16       46.66       35.13      3.11 o
   3  -1  16       40.71       55.92      4.42 o
   4  -1  16       58.57       70.51      5.09 o
   5  -1  16       70.47       73.39      4.88 o
   6  -1  16       63.15       63.70      4.81 o
  -8   0  16        4.30       11.06      3.66 o
  -7   0  16       36.26       35.79      4.26 o
  -6   0  16       91.09       86.62      5.41 o
  -5   0  16        6.15        5.28      2.43 o
  -4   0  16        2.46       11.76      2.29 o
  -3   0  16        0.56        1.91      1.01 o
  -2   0  16      507.69      543.51     44.60 o
  -1   0  16       34.38       35.25      7.63 o
   0   0  16      164.89      156.55      7.00 o
   1   0  16       89.69      100.11      5.91 o
   2   0  16      214.99      237.57      7.04 o
   3   0  16        1.75        2.75      1.79 o
   4   0  16       94.21      100.61      6.01 o
   5   0  16        3.22        1.94      2.47 o
  -8   1  16       41.15       30.64      3.90 o
  -7   1  16        0.93        4.10      2.56 o
  -6   1  16        2.65        4.65      2.10 o
  -5   1  16        1.75        1.30      0.99 o
  -4   1  16      130.77      127.67      5.90 o
  -3   1  16       18.13       15.07      2.27 o
  -2   1  16       20.62       17.19      3.43 o
  -1   1  16       70.28       56.55      4.74 o
   0   1  16       95.52      128.14      7.23 o
   1   1  16        7.92        2.53      1.75 o
   2   1  16        2.74       14.35      4.24 o
   3   1  16       10.58       14.81      3.19 o
   4   1  16      125.42      114.81      5.34 o
   5   1  16       39.17       45.59      4.99 o
  -8   2  16       27.30       33.93      4.59 o
  -7   2  16        0.14        3.23      1.80 o
  -6   2  16       67.79       66.41      4.94 o
  -5   2  16       41.86       33.46      2.76 o
  -4   2  16       43.58       30.78      6.47 o
  -3   2  16      133.45      130.92      7.92 o
  -2   2  16        0.79        2.11      1.34 o
  -1   2  16       16.41       18.27      4.49 o
   0   2  16      163.46      149.71      6.78 o
   1   2  16        4.11        4.27      3.02 o
   2   2  16       63.50       69.36      4.99 o
   3   2  16        2.95        4.00      1.51 o
   4   2  16       52.26       58.98      5.23 o
  -8   3  16        0.84        2.84      2.26 o
  -7   3  16        0.35        1.16      1.90 o
  -6   3  16        1.54        1.78      2.07 o
  -5   3  16        0.43        1.57      1.88 o
  -4   3  16      154.79      175.93     10.13 o
  -3   3  16       16.34       13.36      2.68 o
  -2   3  16       69.33       59.27      4.95 o
  -1   3  16       37.60       39.95      4.64 o
   0   3  16       15.67       16.19      3.30 o
   1   3  16       18.69       14.71      2.07 o
   2   3  16      118.85      129.35      7.05 o
   3   3  16       31.36       25.80      4.10 o
   4   3  16       12.48       10.01      2.62 o
  -8   4  16       27.75       18.97      3.01 o
  -7   4  16       12.77       13.11      2.79 o
  -6   4  16        4.20        2.76      1.33 o
  -5   4  16        0.09        1.85      1.04 o
  -4   4  16        9.51        7.70      2.37 o
  -3   4  16      201.44      199.21      7.02 o
  -2   4  16       58.03       45.25      4.34 o
  -1   4  16      316.15      360.12      9.49 o
   0   4  16       20.74       18.77      2.90 o
   1   4  16       12.58        8.44      2.47 o
   2   4  16        3.12        1.01      1.75 o
   3   4  16        8.15       10.98      3.26 o
  -8   5  16        8.47        6.98      2.31 o
  -7   5  16        0.35        1.36      1.48 o
  -6   5  16       43.71       49.04      3.16 o
  -5   5  16       52.33       32.90      3.31 o
  -4   5  16       97.22       84.46      4.95 o
  -3   5  16       87.18      105.11      6.30 o
  -2   5  16        5.95       10.46      3.53 o
  -1   5  16       34.75       30.91      5.08 o
   0   5  16        7.59        6.31      2.26 o
   1   5  16        0.16        1.73      1.73 o
   2   5  16       60.54       76.61      5.80 o
   3   5  16      169.70      226.62      8.36 o
  -6   6  16       16.27       10.17      3.13 o
  -5   6  16        2.16        3.26      2.00 o
  -4   6  16       12.96        9.25      2.49 o
  -3   6  16       76.17       81.62      5.06 o
  -2   6  16        8.26        2.82      2.45 o
  -1   6  16        8.39        5.93      2.42 o
   0   6  16        4.88        4.24      2.22 o
   1   6  16        0.77        2.38      2.21 o
   2   6  16        3.19        6.75      3.12 o
  -6   7  16        6.40        7.73      2.57 o
  -5   7  16      124.62      131.55      5.66 o
  -4   7  16       49.41       36.81      4.27 o
  -3   7  16       40.06       48.11      4.74 o
  -2   7  16       32.89       26.94      4.30 o
  -1   7  16       49.45       45.15      4.78 o
   0   7  16      143.77      151.47      6.25 o
   1   7  16       21.67       25.62      4.36 o
  -6   8  16        0.00        5.26      2.30 o
  -5   8  16        4.13        8.00      2.39 o
  -4   8  16       72.72       43.69      4.18 o
  -3   8  16       33.85       37.31      4.29 o
  -2   8  16        6.54        3.94      2.00 o
  -1   8  16        1.39        1.90      2.04 o
   0   8  16       21.56       21.82      4.56 o
  -4   9  16        0.02        2.13      2.05 o
  -3   9  16        9.51       10.50      2.93 o
   0 -13  17       83.83       85.95      7.84 o
   1 -13  17       12.57       10.52      1.82 o
   2 -13  17        1.96        3.24      1.43 o
  -2 -12  17        9.50       12.85      3.59 o
  -1 -12  17      124.83      140.38      6.79 o
   0 -12  17       19.56       16.41      7.95 o
   1 -12  17       13.05       13.05      1.97 o
   2 -12  17       43.63       52.33      9.31 o
   3 -12  17       29.22       35.33     14.53 o
  -3 -11  17       75.08      102.97      7.13 o
  -2 -11  17        0.02        0.98      1.76 o
  -1 -11  17      136.33      138.05      6.40 o
   0 -11  17       27.40       27.74      2.92 o
   1 -11  17      127.11      121.87      5.23 o
   2 -11  17       24.31       19.14      6.99 o
   3 -11  17       22.96       16.46      2.40 o
   4 -11  17      164.67      175.17      8.43 o
  -4 -10  17        7.97        7.52      2.40 o
  -3 -10  17       31.68       34.78      4.19 o
  -2 -10  17       81.37       79.05      5.92 o
  -1 -10  17        7.69        5.26      3.06 o
   0 -10  17       12.90        7.02      1.89 o
   1 -10  17        0.12        3.32      1.30 o
   2 -10  17      100.79      123.38      5.02 o
   3 -10  17      216.03      263.82      5.71 o
   4 -10  17       15.72       13.44      3.63 o
   5 -10  17      216.59      260.57      6.66 o
  -5  -9  17        2.83        3.04      2.11 o
  -4  -9  17        9.21       16.20      3.84 o
  -3  -9  17       89.76      111.50      6.59 o
  -2  -9  17       40.05       39.20      4.52 o
  -1  -9  17       40.36       39.40      4.35 o
   0  -9  17      186.19      179.31     12.23 o
   1  -9  17       17.44       10.93      3.31 o
   2  -9  17       31.59       34.13      5.77 o
   3  -9  17       18.86       15.54      2.68 o
   4  -9  17        0.58        2.19      1.51 o
   5  -9  17       14.76       10.87      2.74 o
  -5  -8  17      157.20      180.71      7.53 o
  -4  -8  17        0.26        2.18      2.39 o
  -3  -8  17      185.71      218.36      7.72 o
  -2  -8  17       73.10       68.67      4.68 o
  -1  -8  17      277.79      294.23      8.41 o
   0  -8  17       19.50       17.64      3.57 o
   1  -8  17        0.26        2.50      2.46 o
   2  -8  17      167.34      159.57      6.14 o
   3  -8  17       56.24       65.55      5.46 o
   4  -8  17        0.33        0.23      1.52 o
   5  -8  17        3.25        7.96      6.08 o
  -6  -7  17        3.82        3.56      2.25 o
  -5  -7  17       16.69       14.89      3.46 o
  -4  -7  17      103.53      107.69      6.21 o
  -3  -7  17       89.44      113.39      6.43 o
  -2  -7  17        2.70        0.47      1.12 o
  -1  -7  17      221.70      247.22      8.27 o
   0  -7  17      217.88      203.18      6.77 o
   1  -7  17       10.25       10.36      2.43 o
   2  -7  17       12.52        7.96      1.73 o
   3  -7  17       86.76       80.92      5.61 o
   4  -7  17       32.33       27.43      4.37 o
   5  -7  17      248.35      265.56      7.71 o
   6  -7  17        1.32        2.67      1.14 o
  -6  -6  17        0.40        4.45      2.72 o
  -5  -6  17        0.42        0.11      1.06 o
  -4  -6  17      119.56      134.79      6.71 o
  -3  -6  17       29.66       27.19      3.76 o
  -2  -6  17        7.75        2.84      1.63 o
  -1  -6  17      155.66      164.38      6.72 o
   0  -6  17       33.38       33.81      6.73 o
   1  -6  17      206.60      212.06     10.40 o
   2  -6  17      107.08      116.51      3.82 o
   3  -6  17       54.39       55.69      5.34 o
   4  -6  17        7.21        6.04      2.32 o
   5  -6  17      193.12      174.83      6.25 o
   6  -6  17        6.23        2.83      2.31 o
  -7  -5  17       32.29       24.22      4.04 o
  -6  -5  17       16.90       17.42      3.56 o
  -5  -5  17        5.83        4.01      1.89 o
  -4  -5  17       21.11       21.10      3.30 o
  -3  -5  17       83.96       87.68      5.72 o
  -2  -5  17        3.98       -0.58      1.29 o
  -1  -5  17        1.70        1.54      1.34 o
   0  -5  17       27.45       25.97      2.75 o
   1  -5  17        0.08        0.93      1.05 o
   2  -5  17       75.26       81.45      6.42 o
   3  -5  17       18.09       19.75      2.56 o
   4  -5  17       78.71       91.05      5.02 o
   5  -5  17       16.18        9.44      2.75 o
  -7  -4  17       22.42       27.64      4.03 o
  -6  -4  17       12.08       13.07      4.12 o
  -5  -4  17        0.03        3.33      2.05 o
  -4  -4  17        4.09        2.76      1.78 o
  -3  -4  17       26.29       24.34      4.06 o
  -2  -4  17       12.91       11.90      5.00 o
  -1  -4  17      138.81      138.36      4.21 o
   0  -4  17       60.01       59.06      4.18 o
   1  -4  17       43.22       41.28      2.77 o
   2  -4  17      416.18      439.44     43.93 o
   3  -4  17        1.37        1.57      1.07 o
   4  -4  17      125.05      145.29      7.20 o
  -7  -3  17       38.65       35.89      4.49 o
  -6  -3  17        3.85        9.30      3.19 o
  -5  -3  17       28.39       20.18      3.00 o
  -4  -3  17       20.14        8.74      3.48 o
  -3  -3  17       29.26       24.86      3.85 o
  -2  -3  17      108.24      112.63      3.84 o
  -1  -3  17        9.32        4.61      1.13 o
   0  -3  17      421.48      458.90     52.34 o
   1  -3  17       34.66       38.59      3.11 o
   2  -3  17       33.52       20.37      3.13 o
   3  -3  17      257.28      254.98     23.98 o
   4  -3  17       11.85       21.43      2.96 o
  -8  -2  17       13.23       12.53      3.07 o
  -7  -2  17        0.44        1.91      2.41 o
  -6  -2  17      230.22      296.22      8.64 o
  -5  -2  17       10.86       10.07      3.37 o
  -4  -2  17       12.70        8.91      2.89 o
  -3  -2  17      204.73      214.03     26.48 o
  -2  -2  17       54.71       60.01      4.37 o
  -1  -2  17      161.26      175.21     25.11 o
   0  -2  17       69.50       59.05      4.17 o
   1  -2  17       56.11       56.72      2.80 o
   2  -2  17       48.42       44.44      2.85 o
   3  -2  17       78.21       81.66      4.88 o
   4  -2  17       57.73       47.05      3.27 o
   5  -2  17        0.00        1.35      1.57 o
  -8  -1  17        5.98        3.44      2.03 o
  -7  -1  17        0.45        1.03      2.36 o
  -6  -1  17       24.96       27.06      5.08 o
  -5  -1  17        5.02        9.63      3.32 o
  -4  -1  17      125.80      142.64      7.62 o
  -3  -1  17        4.29        2.72      1.78 o
  -2  -1  17        5.63        8.01      1.79 o
  -1  -1  17       14.38       14.07      6.35 o
   0  -1  17      166.57      163.32      5.69 o
   1  -1  17        1.03        0.92      1.17 o
   2  -1  17        1.73        6.88      2.88 o
   3  -1  17       40.98       37.18      3.80 o
   4  -1  17        2.60        4.55      2.36 o
   5  -1  17        0.38        2.06      1.48 o
  -8   0  17       19.49       17.85      3.92 o
  -7   0  17        0.22        2.12      1.58 o
  -6   0  17       41.91       35.54      4.43 o
  -5   0  17        1.90        1.42      2.16 o
  -4   0  17       67.76       61.01      3.13 o
  -3   0  17        6.58        4.44      1.39 o
  -2   0  17        0.52        3.11      1.14 o
  -1   0  17       42.26       39.40      2.42 o
   0   0  17        9.60        9.68      1.72 o
   1   0  17        6.00       10.82      2.99 o
   2   0  17        4.24        9.99      3.62 o
   3   0  17       40.14       31.73      3.49 o
   4   0  17        0.15        1.41      2.00 o
   5   0  17       30.36       38.40      5.15 o
  -8   1  17        2.71        3.28      2.44 o
  -7   1  17       23.54       22.91      4.05 o
  -6   1  17       35.12       35.75      4.42 o
  -5   1  17      120.26      114.23      8.22 o
  -4   1  17       32.30       25.98      3.67 o
  -3   1  17        8.73        7.72      1.74 o
  -2   1  17        1.69        1.69      1.01 o
  -1   1  17        0.30        4.80      3.47 o
   0   1  17      160.34      173.10      7.18 o
   1   1  17       55.11       66.79      4.90 o
   2   1  17       61.63       55.20      5.36 o
   3   1  17      115.28      136.70      6.96 o
   4   1  17       24.29       24.20      3.59 o
  -8   2  17       22.98       23.16      3.79 o
  -7   2  17       33.26       46.44      4.97 o
  -6   2  17       64.38       83.26      5.74 o
  -5   2  17        3.71        3.89      1.35 o
  -4   2  17       20.79       19.78      4.00 o
  -3   2  17        3.71        4.65      1.41 o
  -2   2  17        0.00        2.99      1.90 o
  -1   2  17       87.27       82.63      5.32 o
   0   2  17       55.95       71.80      5.65 o
   1   2  17       15.29        8.97      2.07 o
   2   2  17      201.50      205.81      7.07 o
[truncated: 22,740 more chars]
